# Supplementary material for: Insights into the biogenesis and potential functions of exonic circular RNA
Source: Sci Rep. 2019 Feb 14;9:2048. doi: 10.1038/s41598-018-37037-0 (PMC6376117; doi:10.1038/s41598-018-37037-0)
Supplement: Supplementary file 2 — Supplementary Table S1 [file 41598_2018_37037_MOESM2_ESM.xlsx]

## Sheet: CircRNA genome loci
Insights into the biogenesis and potential functions of exonic circular RNA
Chikako Ragan, Gregory J. Goodall, Nikolay E. Shirokikh, Thomas Preiss
Supplementary Table S1. Genome localisations of the unique back-splice junctions of identified circRNAs.
MEF, Mouse Embryonic Fibroblasts
MH, adult Mouse Heart
HEK293, Human Embryonic Kidney cells 293
Chr, Chromosome
JPM, Junction Per Million reads
MEF							MH							HEK293
																			Total RNA	Polysome fractions
Chr	Start	End	Gene Name	Strand	JPM*		Chr	Start	End	Gene Name	Strand	JPM*		Chr	Start	End	Gene Name	Strand	JPM*	JPM*
chr1	5089008	5098133	Atp6v1h	+	0.1		chr10	88400651	88414598	Gnptab	+	0.1		chr1	1158623	1159348	SDF4	-	1.3	0
chr1	5089008	5101123	Atp6v1h	+	0.2		chr10	116517316	116527949	Cnot2	-	0.1		chr1	7837219	7838229	VAMP3	+	0.2	0
chr1	7120193	7120615	Pcmtd1	+	0.2		chr10	116527826	116549175	Cnot2	-	0.1		chr1	9991948	9994918	LZIC	-	0.2	0.2
chr1	10477024	10488949	Cpa6	-	0.1		chr10	116517316	116549105	Cnot2	-	0.2		chr1	10331559	10335561	KIF1B	+	0	0.1
chr1	13221306	13224713	Ncoa2	-	0.2		chr10	61725855	61728221	Aifm2	+	0.1		chr1	15964801	15970145	DDI2	+	0.1	0
chr1	16440322	16463194	Stau2	-	0.2		chr10	121925815	121931509	Srgap1	-	0.1		chr1	16199310	16203173	SPEN	+	0.3	0
chr1	16440322	16509408	Stau2	-	0.6		chr10	120947203	120952255	Lemd3	-	0.2		chr1	21083658	21100103	HP1BP3	-	0.1	0
chr1	16581926	16602353	Ube2w	-	0.3		chr10	9798121	9800068	Stxbp5	-	0.1		chr1	21295966	21307720	EIF4G3	-	0.2	0
chr1	24085410	24086611	Fam135a	-	0.1		chr10	18089447	18096336	Reps1	+	0.1		chr1	21329205	21437876	EIF4G3	-	0.1	0
chr1	38053615	38085652	Rev1	-	0.4		chr10	40076563	40080807	Slc16a10	-	0.4		chr1	21377358	21415706	EIF4G3	-	0.2	0
chr1	38534905	38536946	Aff3	-	1.2		chr10	10782558	10936578	Grm1	-	0.1		chr1	21377358	21437876	EIF4G3	-	0.2	0.1
chr1	39973926	39980650	Map4k4	+	0.2		chr10	43393870	43395692	Pdss2	+	0.1		chr1	21415630	21437876	EIF4G3	-	0.2	0.2
chr1	43141697	43153254	Fhl2	-	0.1		chr10	43393870	43413547	Pdss2	+	0.1		chr1	21599191	21616649	ECE1	-	0.2	0
chr1	43960083	43973520	Tpp2	+	0.1		chr10	25441572	25495591	Epb41l2	+	0.1		chr1	23356961	23370979	KDM1A	+	0.1	0
chr1	44754342	44788542	Gulp1	+	0.1		chr10	67034598	67036005	Reep3	-	0.2		chr1	23356961	23377013	KDM1A	+	0.1	0
chr1	52479237	52490755	Nab1	-	0.3		chr10	62832893	62840378	Tet1	-	0.1		chr1	27056141	27059283	ARID1A	+	0.4	0
chr1	53256628	53282092	Pms1	-	1.1		chr10	27118478	27204981	Lama2	-	0.1		chr1	27269150	27269556	NUDC	+	0.3	0
chr1	59813587	59815411	Bmpr2	+	0.1		chr10	20067828	20082468	Map3k5	+	0.1		chr1	28362054	28374937	EYA3	-	0.1	0
chr1	60194503	60206416	Nbeal1	+	0.1		chr10	20023607	20082468	Map3k5	+	0.1		chr1	28362054	28384605	EYA3	-	0.2	0
chr1	60525591	60533406	Raph1	-	0.2		chr10	20023607	20029203	Map3k5	+	0.1		chr1	29481207	29481422	SRSF4	-	0.6	0
chr1	64078706	64079334	Klf7	-	0.2		chr10	12436280	12455564	Utrn	-	0.7		chr1	31465236	31468067	PUM1	-	0.8	0
chr1	64550848	64576329	Creb1	+	0.2		chr10	12713253	12727912	Utrn	-	0.1		chr1	31465236	31479949	PUM1	-	0.2	0
chr1	66772905	66802168	Kansl1l	-	0.3		chr10	25220610	25239738	Akap7	-	0.1		chr1	31478699	31479949	PUM1	-	0.1	0.2
chr1	66801048	66802168	Kansl1l	-	0.6		chr10	25220610	25289730	Akap7	-	0.1		chr1	31810021	31811895	ZCCHC17	+	0.1	0
chr1	87364103	87380008	Gigyf2	+	0.3		chr10	25267307	25271641	Akap7	-	0.1		chr1	32381495	32385259	PTP4A2	-	0.4	0.1
chr1	87880367	87881939	Dgkd	+	0.3		chr10	25267307	25289730	Akap7	-	0.3		chr1	33276191	33276658	YARS	-	0.1	0
chr1	89627760	89634294	Agap1	+	0.1		chr10	25283892	25289730	Akap7	-	0.1		chr1	33413822	33415375	RNF19B	-	0.2	0
chr1	89663660	89671271	Agap1	+	0.2		chr10	121552199	121553068	Tbk1	-	0.1		chr1	33760537	33760906	ZNF362	+	0.2	0
chr1	91100576	91112297	Lrrfip1	+	0.1		chr10	34008992	34012137	Rwdd1	-	0.1		chr1	35824525	35827390	ZMYM4	+	0.3	0
chr1	91384564	91385346	Ilkap	-	0.6		chr10	52261726	52290923	Dcbld1	+	0.1		chr1	35846859	35854683	ZMYM4	+	0.2	0
chr1	92148255	92148494	Hdac4	-	0.4		chr10	40254263	40254464	Gtf3c6	-	0.1		chr1	36213507	36214205	CLSPN	-	0.2	0
chr1	118419439	118419918	Clasp1	+	0.2		chr10	62770854	62772065	Ccar1	-	0.1		chr1	41536266	41541123	SCMH1	-	0.2	0
chr1	127889155	127891096	Rab3gap1	+	0.1		chr10	108240104	108243130	Ppp1r12a	+	0.1		chr1	41578954	41608784	SCMH1	-	0.3	0
chr1	128151743	128153399	R3hdm1	+	0.1		chr10	89772586	89794624	Uhrf1bp1l	+	0.1		chr1	44773981	44785416	ERI3	-	0.1	0.1
chr1	139039999	139062971	Dennd1b	+	0.3		chr10	94748940	94750659	Cep83	+	0.1		chr1	44773981	44804994	ERI3	-	0.1	0
chr1	139053345	139062971	Dennd1b	+	0.3		chr10	93235437	93236963	Cdk17	+	0.1		chr1	44877652	44878394	RNF220	+	0.4	0
chr1	143667624	143677855	Cdc73	-	0.7		chr10	42783441	42791291	Sec63	+	0.1		chr1	45223227	45223812	KIF2C	+	0.2	0.2
chr1	150406461	150407577	Tpr	+	0.6		chr10	45588379	45618629	Hace1	+	0.2		chr1	46032240	46032692	AKR1A1	+	0.2	0
chr1	150428119	150429545	Tpr	+	0.1		chr10	30722645	30722866	Ncoa7	-	0.1		chr1	51032748	51061888	FAF1	-	0.1	0
chr1	151476139	151478625	Rnf2	-	0.1		chr10	30722645	30771840	Ncoa7	-	0.1		chr1	54252830	54254869	NDC1	-	0.1	0.3
chr1	153482741	153483872	Dhx9	-	0.2		chr10	75684291	75700095	Cabin1	-	0.2		chr1	58971731	59002413	OMA1	-	0.7	0
chr1	155173985	155197435	Stx6	+	0.3		chr10	88809081	88810085	Utp20	-	0.1		chr1	58971731	59004982	OMA1	-	0.3	0
chr1	155953153	155962560	Cep350	-	0.6		chr10	120825107	120852092	Msrb3	-	2.2		chr1	62907158	62907970	USP1	+	0.2	0
chr1	156439287	156440585	Soat1	-	0.2		chr10	105413216	105413787	Tmtc2	-	0.1		chr1	65095037	65107652	CACHD1	+	0.1	0
chr1	156869440	156907778	Ralgps2	-	0.1		chr10	62447023	62447773	Supv3l1	-	0.1		chr1	67423741	67428843	MIER1	+	0.2	0
chr1	159278088	159289040	Rfwd2	+	0.1		chr10	67157906	67189849	Jmjd1c	+	0.2		chr1	70758070	70781249	ANKRD13C	-	0.2	0
chr1	167234691	167237648	Uck2	-	0.1		chr11	74928992	74990215	Smg6	+	0.3		chr1	78097534	78107340	ZZZ3	-	0.2	0
chr1	177096966	177109738	Akt3	-	0.1		chr11	74928992	74946219	Smg6	+	0.1		chr1	78107068	78107340	ZZZ3	-	0.1	0
chr1	178678825	178679359	Kif26b	+	0.2		chr11	74945521	74990215	Smg6	+	0.1		chr1	78177431	78178966	USP33	-	0	0.2
chr1	179784089	179786131	Ahctf1	-	0.3		chr11	74981851	74990215	Smg6	+	0.1		chr1	78267015	78280916	FAM73A	+	0.1	0.1
chr1	180031504	180040200	Cdc42bpa	+	0.1		chr11	94097217	94099152	Spag9	+	0.1		chr1	85331067	85331821	LPAR3	-	1.1	0
chr1	181930677	181961919	Enah	-	0.1		chr11	11700204	11707904	Ikzf1	+	0.3		chr1	89236034	89237562	PKN2	+	0.2	0
chr1	181956393	181961919	Enah	-	0.9		chr11	85051190	85059259	Usp32	-	0.1		chr1	91403041	91447927	ZNF644	-	0.1	0
chr1	185386245	185397267	Eprs	+	0.2		chr11	62117699	62119282	Specc1	+	0.1		chr1	92327027	92327201	TGFBR3	-	0.2	0.1
chr1	189786635	189798681	Ptpn14	+	0.4		chr11	62146305	62161910	Specc1	+	0.3		chr1	92798947	92811471	RPAP2	+	0.2	0
chr1	190871591	190899571	Rps6kc1	-	0.5		chr11	106679548	106685248	Pecam1	-	0.1		chr1	101372407	101387397	SLC30A7	+	0.1	0
chr1	190885333	190899571	Rps6kc1	-	0.5		chr11	23261834	23271205	Xpo1	+	0.1		chr1	115005725	115007010	TRIM33	-	0.3	0
chr1	192123538	192126027	Rcor3	-	0.2		chr11	60270317	60275002	Tom1l2	-	0.1		chr1	116202261	116206889	VANGL1	+	0.1	0
chr10	7152863	7154485	Cnksr3	-	0.2		chr11	60258855	60275002	Tom1l2	-	0.1		chr1	117944807	117948267	MAN1A2	+	0.7	0
chr10	7152863	7160807	Cnksr3	-	0.1		chr11	86303533	86308912	Med13	-	0.1		chr1	117944807	117957453	MAN1A2	+	1.6	0.1
chr10	9798121	9800068	Stxbp5	-	0.1		chr11	104368679	104378826	Kansl1	-	0.5		chr1	117944807	117963271	MAN1A2	+	3.4	0.1
chr10	12436280	12455564	Utrn	-	0.3		chr11	104350486	104378826	Kansl1	-	0.1		chr1	117944807	117984947	MAN1A2	+	1.4	0
chr10	12713253	12727912	Utrn	-	0.1		chr11	104356683	104378826	Kansl1	-	0.1		chr1	118003110	118045592	MAN1A2	+	0.2	0
chr10	18089447	18096336	Reps1	+	0.2		chr11	50301757	50308929	Canx	-	0.1		chr1	146724277	146731572	CHD1L	+	0.1	0.1
chr10	25220610	25289730	Akap7	-	0.2		chr11	50307469	50308929	Canx	-	0.2		chr1	146747016	146757164	CHD1L	+	0.2	0
chr10	25267307	25289730	Akap7	-	0.1		chr11	50307469	50310867	Canx	-	0.1		chr1	151611363	151611595	SNX27	+	0.2	0
chr10	25441572	25443954	Epb41l2	+	0.5		chr11	105240360	105247595	Tlk2	+	0.1		chr1	151611363	151641111	SNX27	+	0.2	0
chr10	25441572	25460896	Epb41l2	+	0.1		chr11	86532771	86535460	Rps6kb1	-	0.1		chr1	151611363	151655921	SNX27	+	0.1	0
chr10	34008992	34012137	Rwdd1	-	0.2		chr11	80248437	80251126	Rhot1	+	0.7		chr1	154207066	154207767	UBAP2L	+	0.1	0
chr10	42783441	42791291	Sec63	+	0.2		chr11	80250207	80251126	Rhot1	+	0.1		chr1	155408117	155408859	ASH1L	-	0.2	0
chr10	42789299	42797733	Sec63	+	0.2		chr11	80223902	80227332	Rhot1	+	0.1		chr1	155408117	155429689	ASH1L	-	0.1	0
chr10	43393870	43395692	Pdss2	+	0.1		chr11	120128422	120129312	Slc38a10	-	0.1		chr1	155823066	155823597	GON4L	-	0.2	0
chr10	45588379	45618629	Hace1	+	0.2		chr11	23343319	23355098	Usp34	+	0.1		chr1	156303337	156304709	CCT3	-	0.4	0.2
chr10	50748805	50767507	Ascc3	+	0.3		chr11	94036599	94048558	Spag9	+	0.1		chr1	165859440	165860559	UCK2	+	0.2	0.1
chr10	52429192	52430216	Nus1	+	0.2		chr11	61532517	61535383	Epn2	-	0.1		chr1	167935866	167944253	DCAF6	+	0.3	0
chr10	59166503	59178857	Sept10	-	0.2		chr11	4808256	4820493	Nf2	-	0.1		chr1	179100445	179102509	ABL2	-	0.3	0
chr10	62770854	62772065	Ccar1	-	0.2		chr11	6354928	6355445	Ogdh	+	0.1		chr1	180366650	180382606	ACBD6	-	0.3	0
chr10	67034598	67036005	Reep3	-	0.2		chr11	6296951	6317080	Ogdh	+	0.2		chr1	180953812	180962561	STX6	-	0.2	0
chr10	67157906	67189849	Jmjd1c	+	0.8		chr11	6313787	6317080	Ogdh	+	2.1		chr1	185056683	185060871	RNF2	+	0.1	0
chr10	75684291	75700095	Cabin1	-	0.2		chr11	62340407	62345318	Ncor1	-	0.1		chr1	211952259	211966532	LPGAT1	-	0.4	0
chr10	80766162	80771366	Dot1l	+	0.2		chr11	26534210	26550075	Vrk2	-	0.2		chr1	213341200	213349835	RPS6KC1	+	0.1	0.2
chr10	84947411	84948020	Ric8b	+	0.3		chr11	54543578	54568496	Rapgef6	+	0.1		chr1	225140371	225156576	DNAH14	+	0.3	0
chr10	88809081	88810085	Utp20	-	0.2		chr11	20703710	20712315	Aftph	-	0.1		chr1	225140371	225161855	DNAH14	+	0.4	0
chr10	90049815	90077142	Anks1b	+	0.1		chr11	22053431	22068506	Ehbp1	-	1.3		chr1	225140371	225195246	DNAH14	+	0.7	0.1
chr10	90069467	90077142	Anks1b	+	0.6		chr11	32708187	32711997	Fbxw11	+	0.1		chr1	225742607	225755116	ENAH	-	0.2	0
chr10	98968693	98969124	Atp2b1	+	0.1		chr11	80056451	80064399	Crlf3	-	0.1		chr1	231079551	231097049	TTC13	-	0.2	0
chr10	116517316	116549105	Cnot2	-	0.1		chr11	26397745	26434500	Fancl	+	0.2		chr1	231090078	231097049	TTC13	-	0.7	0.2
chr10	116517316	116549175	Cnot2	-	0.5		chr11	70900471	70908517	Rabep1	+	0.2		chr1	231672958	231678357	TSNAX	+	0.5	0.1
chr10	116527826	116549175	Cnot2	-	0.1		chr11	70874745	70884968	Rabep1	+	0.5		chr1	233225806	233231609	PCNXL2	-	0.1	0.1
chr10	117355934	117367988	Cpsf6	-	0.6		chr11	70874745	70887171	Rabep1	+	0.6		chr1	233353644	233363117	PCNXL2	-	0.3	0
chr10	117366080	117367988	Cpsf6	-	0.2		chr11	77393049	77398269	Ssh2	+	0.1		chr1	233482187	233498039	KIAA1804	+	0.2	0
chr10	117692581	117695068	Mdm2	-	0.4		chr11	53280467	53284199	Hspa4	-	0.1		chr1	235643369	235658138	B3GALNT2	-	0.2	0
chr10	117701564	117705229	Mdm2	-	0.4		chr11	103046378	103055289	Nmt1	+	0.2		chr1	236969443	236979843	MTR	+	0.2	0
chr10	120825107	120852092	Msrb3	-	1.4		chr11	97231888	97238258	Npepps	-	0.1		chr1	243708811	244006584	AKT3	-	0.2	0
chr10	120947203	120952255	Lemd3	-	0.1		chr11	51988611	51997898	Ube2b	-	0.1		chr1	243776972	244006584	AKT3	-	0.2	0
chr10	121925815	121931509	Srgap1	-	0.6		chr11	52236836	52245121	Skp1a	+	0.2		chr1	243858892	244006584	AKT3	-	0.2	0.1
chr10	128068671	128070232	Ptges3	+	0.1		chr11	98996728	98997919	Top2a	-	0.1		chr1	245165422	245180628	EFCAB2	+	0.1	0
chr11	4517740	4531305	Mtmr3	-	0.3		chr11	106096990	106123906	Map3k3	+	0.1		chr1	247322307	247323115	ZNF124	-	0	0.1
chr11	6193153	6193476	Nudcd3	-	0.5		chr11	74682234	74699520	Pafah1b1	-	0.2		chr10	225933	267296	ZMYND11	+	0.4	0
chr11	6313787	6317080	Ogdh	+	0.8		chr11	97470367	97476173	Arhgap23	+	0.1		chr10	518378	532470	DIP2C	-	0.2	0
chr11	6584519	6585217	Ccm2	+	0.1		chr11	33318238	33329544	Ranbp17	-	0.1		chr10	930386	931700	LARP4B	-	0.2	0
chr11	8478224	8479665	Tns3	-	0.6		chr11	31055457	31061586	Asb3	+	0.2		chr10	1118055	1126416	WDR37	+	0.3	0
chr11	8518198	8519570	Tns3	-	0.3		chr11	30934671	30939621	Erlec1	-	0.1		chr10	1118055	1132297	WDR37	+	0.2	0
chr11	19998119	20008477	Spred2	+	0.3		chr11	72663070	72673057	Ube2g1	+	0.1		chr10	1118055	1142186	WDR37	+	0.2	0
chr11	20725684	20727639	Aftph	-	0.1		chr11	83484650	83487413	Taf15	+	0.2		chr10	1125950	1126416	WDR37	+	0.2	0.1
chr11	21263198	21278060	Vps54	+	0.1		chr11	90671083	90674819	Tom1l1	-	0.1		chr10	1130342	1142186	WDR37	+	0.4	0
chr11	22053431	22068506	Ehbp1	-	0.2		chr11	106224080	106224934	Ddx42	+	0.1		chr10	1130342	1151207	WDR37	+	0.1	0
chr11	22995929	22996457	Cct4	+	0.1		chr11	62283596	62292218	Ttc19	+	0.2		chr10	5815804	5842668	GDI2	-	0.3	0
chr11	23261834	23271205	Xpo1	+	0.2		chr11	4517740	4531305	Mtmr3	-	0.7		chr10	5827104	5842668	GDI2	-	0.3	0
chr11	23351591	23355098	Usp34	+	0.3		chr11	4527835	4531305	Mtmr3	-	0.2		chr10	5836847	5842668	GDI2	-	0.2	0
chr11	23354844	23355098	Usp34	+	0.2		chr11	83948444	83949694	Ddx52	+	0.2		chr10	7285519	7327916	SFMBT2	-	0.7	0.2
chr11	26397745	26434500	Fancl	+	0.2		chr11	19998119	20008477	Spred2	+	0.3		chr10	7318853	7327916	SFMBT2	-	2.6	1.4
chr11	29422539	29430252	Ccdc88a	+	0.2		chr11	53368659	53380672	Aff4	+	0.1		chr10	7839009	7844817	ATP5C1	+	0.8	0.1
chr11	29470314	29477458	Ccdc88a	+	0.2		chr11	93905158	93933958	Mbtd1	+	0.1		chr10	12039670	12056183	UPF2	-	0.4	0
chr11	29482108	29498612	Ccdc88a	+	0.2		chr11	30791091	30792038	Psme4	+	0.4		chr10	15858833	15889942	FAM188A	-	0.2	0
chr11	29705534	29708770	Rtn4	+	0.3		chr11	30791091	30809928	Psme4	+	0.1		chr10	15875628	15889942	FAM188A	-	0.2	0
chr11	30219578	30219772	Sptbn1	-	0.1		chr11	29194572	29211791	Smek2	+	0.1		chr10	17746429	17747740	STAM	+	0.2	0
chr11	30791091	30792038	Psme4	+	0.3		chr11	29198792	29200803	Smek2	+	0.1		chr10	32197099	32199491	ARHGAP12	-	0.1	0
chr11	31055457	31061586	Asb3	+	0.4		chr11	97377935	97378711	Socs7	+	0.1		chr10	34558584	34573173	PARD3	-	0.1	0
chr11	43704533	43705477	Pwwp2a	+	0.3		chr11	77571606	77585494	Taok1	-	0.2		chr10	69726439	69773943	HERC4	-	0.1	0
chr11	50299128	50301054	Canx	-	0.2		chr11	65218528	65233184	Myocd	-	0.6		chr10	70218860	70229920	DNA2	-	0.2	0
chr11	50301757	50308929	Canx	-	0.1		chr11	109597102	109605967	Wipi1	-	0.2		chr10	70227879	70229920	DNA2	-	0.1	0
chr11	50307469	50308929	Canx	-	0.2		chr11	110106523	110107584	Abca9	-	0.1		chr10	70411602	70412351	TET1	+	0.2	0
chr11	50307469	50310867	Canx	-	0.2		chr11	87137589	87167516	Trim37	+	0.1		chr10	70497601	70502326	CCAR1	+	0.2	0
chr11	52236836	52245121	Skp1a	+	0.3		chr11	117700724	117723550	Tnrc6c	+	0.1		chr10	70719561	70720005	DDX21	+	0.1	0
chr11	53368659	53380672	Aff4	+	0.1		chr12	55757925	55762737	Ralgapa1	-	0.1		chr10	73956568	73963282	ASCC1	-	0.2	0
chr11	54543578	54568496	Rapgef6	+	0.6		chr12	55776018	55795776	Ralgapa1	-	0.1		chr10	86177526	86185649	CCSER2	+	0.3	0
chr11	58040390	58044050	Larp1	+	0.1		chr12	55786169	55795776	Ralgapa1	-	0.1		chr10	91511102	91522592	KIF20B	+	0.2	0
chr11	62117699	62119282	Specc1	+	0.1		chr12	98757008	98759879	Zc3h14	+	0.1		chr10	93902785	93904869	CPEB3	-	0.1	0
chr11	62146305	62161910	Specc1	+	0.2		chr12	35085938	35107556	Snx13	+	0.1		chr10	98303832	98325183	TM9SF3	-	0.4	0
chr11	62433562	62438515	Ncor1	-	0.1		chr12	111778019	111789459	Klc1	+	0.2		chr10	98667021	98667504	LCOR	+	0.1	0
chr11	69649727	69651723	Fxr2	+	0.6		chr12	106036539	106042892	Vrk1	+	0.1		chr10	102683731	102685776	SLF2	+	0.4	0
chr11	70874745	70884968	Rabep1	+	1.7		chr12	100466179	100495440	Ttc7b	-	0.1		chr10	103427642	103436193	FBXW4	-	0.3	0.2
chr11	70874745	70887171	Rabep1	+	1.9		chr12	24878190	24882794	Mboat2	+	5.3		chr10	103916775	103917971	NOLC1	+	0.1	0
chr11	70874745	70893688	Rabep1	+	0.4		chr12	98698830	98710897	Ptpn21	-	0.1		chr10	104018685	104019873	GBF1	+	0.3	0
chr11	72712156	72714483	Ankfy1	+	0.2		chr12	8698090	8706041	Pum2	+	0.2		chr10	105197771	105198565	PDCD11	+	0.5	0.3
chr11	74928992	74990215	Smg6	+	0.3		chr12	3617605	3648389	Dtnb	+	0.3		chr10	105371337	105420872	SH3PXD2A	-	0.2	0
chr11	75751880	75759428	Ywhae	+	0.3		chr12	101942116	101948439	Atxn3	-	0.2		chr10	112356155	112358048	SMC3	+	0.4	0.1
chr11	77571606	77585494	Taok1	-	0.4		chr12	51647993	51661713	Strn3	-	1.3		chr10	114286845	114298089	VTI1A	+	0.1	0
chr11	77691541	77693254	Nufip2	+	0.2		chr12	51655401	51661713	Strn3	-	1.2		chr10	116879948	116889297	ATRNL1	+	0.7	0
chr11	80056451	80064399	Crlf3	-	0.1		chr12	51619813	51661713	Strn3	-	0.3		chr10	126370175	126370948	FAM53B	-	0.3	0.1
chr11	80250207	80251126	Rhot1	+	0.3		chr12	51621779	51661713	Strn3	-	0.2		chr10	128768965	128798571	DOCK1	+	0.3	0
chr11	83948444	83949694	Ddx52	+	0.2		chr12	84292283	84298202	Ptgr2	+	0.1		chr11	2972488	3000467	NAP1L4	-	0.2	0
chr11	86532771	86535460	Rps6kb1	-	0.1		chr12	84298010	84308432	Ptgr2	+	0.2		chr11	8457040	8486369	STK33	-	0.2	0
chr11	88169564	88170174	Cuedc1	+	0.2		chr12	3442473	3457209	Asxl2	+	0.1		chr11	11394061	11400811	GALNT18	-	0.1	0
chr11	93905158	93912458	Mbtd1	+	0.2		chr12	3835026	3873428	Dnmt3a	+	0.1		chr11	13435076	13443385	BTBD10	-	0.2	0
chr11	94036599	94048558	Spag9	+	0.2		chr12	59050267	59051708	Trappc6b	-	0.1		chr11	18312988	18314523	HPS5	-	0.1	0
chr11	97229829	97238258	Npepps	-	0.2		chr12	55407468	55412365	Psma6	+	0.1		chr11	32948702	32956981	QSER1	+	0.2	0
chr11	97231888	97238258	Npepps	-	0.2		chr12	73167999	73179308	Mnat1	+	0.1		chr11	33307958	33309057	HIPK3	+	1.1	0
chr11	103046378	103055289	Nmt1	+	0.1		chr12	108806478	108812979	Yy1	+	0.1		chr11	34093272	34098189	CAPRIN1	+	0.1	0
chr11	104350486	104378826	Kansl1	-	0.3		chr12	105799650	105829277	Papola	+	0.1		chr11	34978930	34999729	PDHX	+	0.1	0
chr11	104356683	104378826	Kansl1	-	0.2		chr12	105799650	105805008	Papola	+	0.1		chr11	46098304	46113774	PHF21A	-	0.2	0
chr11	104368679	104378826	Kansl1	-	1.2		chr12	111858209	111872433	Ppp1r13b	-	0.2		chr11	59426338	59426942	PATL1	-	0.1	0
chr11	104423921	104425293	Kansl1	-	0.3		chr12	111592576	111604564	Mark3	+	0.1		chr11	61133516	61135470	TMEM138	+	0.3	0
chr12	3442473	3457209	Asxl2	+	0.2		chr12	111592576	111618383	Mark3	+	0.2		chr11	61205096	61205585	SDHAF2	+	0.1	0
chr12	3617605	3648389	Dtnb	+	0.3		chr12	69320372	69322350	Nemf	-	0.2		chr11	62406454	62407203	GANAB	-	0.1	0.1
chr12	4762326	4764147	Fam228b	-	0.2		chr12	24878190	24924294	Mboat2	+	0.9		chr11	66407170	66407594	RBM4	+	0.2	0
chr12	8698090	8706041	Pum2	+	0.4		chr12	44295897	44299291	Pnpla8	+	0.1		chr11	72695132	72700142	FCHSD2	-	0.1	0
chr12	11289636	11299429	Smc6	+	0.1		chr12	69302323	69303962	Klhdc2	+	0.5		chr11	73418464	73431944	RAB6A	-	0.1	0
chr12	16926938	16929034	Rock2	+	0.2		chr12	86260576	86269061	Gpatch2l	+	0.3		chr11	74500670	74528759	RNF169	+	0.2	0
chr12	17402072	17406896	Nol10	+	0.1		chr12	108157753	108165172	Setd3	-	0.9		chr11	76174864	76183884	C11orf30	+	0.2	0
chr12	24878190	24882794	Mboat2	+	2.4		chr12	116317829	116324210	Esyt2	+	1.1		chr11	77330650	77336863	CLNS1A	-	0.2	0
chr12	24878190	24924294	Mboat2	+	0.4		chr12	116317829	116334256	Esyt2	+	0.1		chr11	77336007	77336863	CLNS1A	-	0.3	0
chr12	24878190	24934622	Mboat2	+	0.1		chr12	51759218	51761170	Hectd1	-	0.6		chr11	85707868	85742653	PICALM	-	0.1	0
chr12	35078899	35082971	Snx13	+	0.1		chr12	51772273	51772705	Hectd1	-	0.2		chr11	92085261	92088570	FAT3	+	1.1	0
chr12	35085938	35107556	Snx13	+	0.2		chr12	100615996	100619641	Rps6ka5	-	0.5		chr11	94178975	94180604	MRE11A	-	0.1	0
chr12	51619813	51661713	Strn3	-	0.6		chr12	65158394	65162028	Mis18bp1	-	0.1		chr11	107260799	107289013	CWF19L2	-	0.3	0
chr12	51621779	51661713	Strn3	-	0.5		chr12	4762326	4764147	Fam228b	-	0.3		chr11	107916996	107925682	CUL5	+	0.3	0
chr12	51627109	51661713	Strn3	-	0.1		chr12	51945420	51961644	Heatr5a	-	0.1		chr11	108137897	108138069	ATM	+	0.3	0
chr12	51647993	51661713	Strn3	-	2.9		chr12	37398689	37414989	Agmo	+	0.1		chr11	108186549	108206688	ATM	+	0.8	0
chr12	51655401	51661713	Strn3	-	3.5		chr12	65113773	65126806	Fancm	+	0.1		chr11	117023156	117034608	PAFAH1B2	+	0.2	0
chr12	51759218	51761170	Hectd1	-	0.9		chr12	91289488	91299077	Cep128	-	0.1		chr11	118422500	118430579	IFT46	-	0.2	0
chr12	52557488	52562427	Arhgap5	+	0.1		chr12	53010473	53025841	Akap6	+	0.2		chr11	118425173	118430579	IFT46	-	0.2	0
chr12	69302323	69303962	Klhdc2	+	0.3		chr12	69823421	69825783	Map4k5	-	0.1		chr11	120276826	120280159	ARHGEF12	+	0.2	0
chr12	69320372	69322350	Nemf	-	0.1		chr13	103884142	103889285	Erbb2ip	-	0.6		chr11	129979323	129980556	APLP2	+	0.1	0
chr12	73167999	73188265	Mnat1	+	0.1		chr13	103833497	103835028	Erbb2ip	-	0.1		chr11	130130750	130131824	ZBTB44	-	0.3	0.1
chr12	73167999	73219142	Mnat1	+	0.2		chr13	34298996	34305261	Slc22a23	-	0.1		chr12	922807	939326	WNK1	+	0.1	0
chr12	73179204	73219142	Mnat1	+	0.3		chr13	48932296	48934078	Fam120a	-	0.2		chr12	12397195	12397589	LRP6	-	0.2	0
chr12	77323844	77332329	Fut8	+	0.3		chr13	36232121	36246494	Fars2	+	0.1		chr12	19615443	19626289	AEBP2	+	0.5	0
chr12	82311348	82363131	Sipa1l1	+	0.1		chr13	8835296	8849669	Wdr37	-	0.2		chr12	27867712	27877119	MRPS35	+	0.3	0
chr12	82311348	82372542	Sipa1l1	+	0.2		chr13	8842729	8849669	Wdr37	-	0.1		chr12	56618617	56620203	NABP2	+	0.1	0
chr12	82340661	82342499	Sipa1l1	+	0.5		chr13	59495332	59528518	Agtpbp1	-	0.1		chr12	57059987	57064148	PTGES3	-	0.3	0
chr12	82357232	82372542	Sipa1l1	+	0.1		chr13	59495332	59544451	Agtpbp1	-	0.2		chr12	69644908	69656342	CPSF6	+	1	0
chr12	86260576	86269061	Gpatch2l	+	0.1		chr13	59512323	59544451	Agtpbp1	-	0.2		chr12	69983264	69985939	CCT2	+	0.1	0
chr12	100615996	100619641	Rps6ka5	-	0.2		chr13	104294446	104314383	Adamts6	+	0.2		chr12	69983264	69987393	CCT2	+	0.5	0
chr12	102807899	102812843	Btbd7	-	0.2		chr13	104294446	104352863	Adamts6	+	0.1		chr12	70193988	70195501	RAB3IP	+	0.5	0.5
chr12	107989464	107989830	Bcl11b	-	0.1		chr13	17738916	17772957	Cdk13	-	0.1		chr12	100676720	100691953	SCYL2	+	0.1	0
chr12	108157753	108165172	Setd3	-	1.3		chr13	9560670	9576918	Dip2c	+	0.1		chr12	109046047	109048186	CORO1C	-	0.6	0.1
chr12	111592576	111604564	Mark3	+	0.4		chr13	111433547	111440816	Gpbp1	-	0.1		chr12	111990083	111993723	ATXN2	-	0.2	0
chr12	111592576	111618383	Mark3	+	0.1		chr13	35815908	35816575	Cdyl	+	1		chr12	116534473	116549317	MED13L	-	0.1	0.1
chr12	111778019	111789459	Klc1	+	0.2		chr13	56083119	56084285	H2afy	-	0.2		chr12	120592773	120593523	GCN1	-	0.4	0.9
chr12	111778019	111789486	Klc1	+	0.2		chr13	36877742	36918635	F13a1	-	0.1		chr12	123798166	123800207	SBNO1	-	0.1	0
chr12	111858209	111872433	Ppp1r13b	-	0.2		chr13	36905902	36918635	F13a1	-	0.1		chr12	124071293	124074996	TMED2	+	0.7	0
chr12	113112145	113123234	Mta1	+	0.2		chr13	36943890	36972066	F13a1	-	0.1		chr13	21742126	21742538	SKA3	-	0.1	0
chr12	116317829	116324210	Esyt2	+	1.3		chr13	69512889	69515903	Papd7	-	0.4		chr13	33091993	33101669	N4BP2L2	-	0.6	0
chr13	3556313	3557057	Gdi2	+	0.2		chr13	12454734	12459316	Lgals8	-	0.1		chr13	33306237	33309467	PDS5B	+	0.1	0
chr13	9710145	9735466	Zmynd11	-	0.2		chr13	9710145	9735466	Zmynd11	-	0.2		chr13	42439871	42442613	VWA8	-	0.2	0
chr13	9720772	9735466	Zmynd11	-	0.4		chr13	9720772	9735466	Zmynd11	-	0.4		chr13	51501542	51523641	RNASEH2B	+	0.1	0
chr13	17750256	17772957	Cdk13	-	0.1		chr13	45795508	45956575	Atxn1	-	0.2		chr13	76134888	76143643	UCHL3	+	0.2	0
chr13	17763103	17772957	Cdk13	-	0.4		chr13	45852327	45956575	Atxn1	-	0.6		chr13	78293666	78327493	SLAIN1	+	0.3	0
chr13	32225134	32227302	Gmds	-	0.2		chr13	45697820	45956575	Atxn1	-	0.2		chr13	79209244	79219132	RNF219	-	0.1	0
chr13	35790100	35816575	Cdyl	+	0.2		chr13	98266150	98272852	Ankra2	+	0.2		chr13	96375495	96377506	DNAJC3	+	0.2	0.3
chr13	35815908	35816575	Cdyl	+	3.5		chr13	93341755	93356079	Homer1	+	0.3		chr13	96409897	96416207	DNAJC3	+	0.4	0
chr13	37888870	37899787	Rreb1	+	0.2		chr13	55034888	55069807	Uimc1	-	0.1		chr13	96485180	96489456	UGGT2	-	0.1	0
chr13	42055399	42055542	Hivep1	+	0.1		chr13	92249826	92265991	Msh3	-	0.1		chr13	100953713	100962162	PCCA	+	0.1	0
chr13	45795508	45956575	Atxn1	-	0.1		chr13	3550988	3557057	Gdi2	+	0.1		chr13	111274562	111276626	CARKD	+	0.1	0.2
chr13	45852327	45956575	Atxn1	-	0.3		chr13	3556313	3557057	Gdi2	+	0.1		chr13	113170753	113181798	TUBGCP3	-	0.4	0
chr13	48832003	48835295	Phf2	-	0.1		chr13	55213203	55238862	Nsd1	+	0.1		chr14	21698477	21702388	HNRNPC	-	0.2	0
chr13	48885272	48885878	Fam120a	-	0.1		chr13	55233894	55248077	Nsd1	+	0.6		chr14	21825355	21829372	SUPT16H	-	0.3	0
chr13	48932296	48934078	Fam120a	-	0.5		chr13	35790100	35816575	Cdyl	+	0.1		chr14	21971315	21972024	METTL3	-	0.4	0
chr13	49704270	49705885	Iars	+	0.2		chr13	24838146	24840558	Tdp2	+	0.1		chr14	23378691	23380612	RBM23	-	0.6	0.2
chr13	55233894	55248077	Nsd1	+	0.5		chr13	43434813	43436142	Ranbp9	-	0.1		chr14	23502576	23502883	PSMB5	-	0	0.1
chr13	58191721	58199070	Ubqln1	-	0.6		chr13	104230728	104236225	Cenpk	+	0.1		chr14	24735635	24737825	RABGGTA	-	0.1	0
chr13	69510619	69515903	Papd7	-	0.2		chr13	100826451	100829022	Slc30a5	-	0.1		chr14	31424825	31425448	STRN3	-	0.1	0
chr13	69512889	69515903	Papd7	-	0.9		chr13	11638431	11643900	Ryr2	-	0.1		chr14	32559707	32563592	ARHGAP5	+	0.3	0.1
chr13	75892905	75917847	Rhobtb3	-	0.2		chr13	11680965	11688013	Ryr2	-	0.9		chr14	32559707	32586493	ARHGAP5	+	0.2	0
chr13	77066599	77126714	Slf1	-	0.1		chr13	11680965	11714622	Ryr2	-	0.1		chr14	39648294	39648666	PNN	+	0.3	0
chr13	77083440	77092411	Slf1	-	0.1		chr13	11690291	11700868	Ryr2	-	0.1		chr14	39746137	39748741	CTAGE5	+	0	0.1
chr13	84251229	84260240	Tmem161b	+	0.4		chr13	11749435	11759845	Ryr2	-	0.1		chr14	50130032	50141145	POLE2	-	0.2	0
chr13	91524584	91564694	Ssbp2	+	0.4		chr13	11759670	11785141	Ryr2	-	1.5		chr14	55168779	55169298	SAMD4A	+	0.2	0
chr13	93341755	93356079	Homer1	+	0.2		chr13	11769851	11785141	Ryr2	-	0.4		chr14	66028054	66028484	FUT8	+	0.6	0.2
chr13	98775820	98789873	Fcho2	-	0.1		chr13	11868116	11885538	Ryr2	-	0.1		chr14	71476350	71478266	PCNX	+	0	0.1
chr13	103884142	103889285	Erbb2ip	-	1		chr13	91524584	91564694	Ssbp2	+	0.1		chr14	73614502	73614802	PSEN1	+	0.2	0.1
chr13	104294446	104314383	Adamts6	+	0.3		chr13	58191721	58199070	Ubqln1	-	0.2		chr14	81209418	81227957	CEP128	-	0.2	0
chr13	104307220	104314383	Adamts6	+	0.2		chr13	76641711	76688630	Mctp1	+	0.1		chr14	93760203	93762503	BTBD7	-	0.1	0
chr13	106812207	106848336	Ipo11	-	0.2		chr13	76641711	76759820	Mctp1	+	0.1		chr14	97299803	97327072	VRK1	+	0.8	0
chr13	106982523	106988075	Kif2a	-	0.1		chr13	77083440	77092411	Slf1	-	0.1		chr14	99924615	99932150	SETD3	-	0.7	0.4
chr13	107738371	107748363	Zswim6	-	0.4		chr13	77083440	77084460	Slf1	-	0.1		chr14	102506572	102507010	DYNC1H1	+	0	0.2
chr13	107769559	107788009	Zswim6	-	0.2		chr13	18810431	18814293	Vps41	+	0.1		chr14	102661274	102676199	WDR20	+	0.2	0
chr14	20982573	20987118	Vcl	+	0.1		chr13	98789362	98789873	Fcho2	-	0.1		chr14	103296670	103369766	TRAF3	+	0.1	0
chr14	20983367	20985749	Vcl	+	0.1		chr13	84251229	84260240	Tmem161b	+	0.1		chr14	104128452	104129264	KLC1	+	0.3	0
chr14	21234832	21240571	Adk	+	0.1		chr14	34730548	34731609	Wapl	+	0.2		chr14	104135847	104139768	KLC1	+	0.1	0
chr14	21516625	21517498	Kat6b	+	1.2		chr14	34676953	34695105	Wapl	+	0.1		chr15	25650607	25657118	UBE3A	-	0.2	0.2
chr14	24190317	24192954	Dlg5	-	0.3		chr14	34691681	34695105	Wapl	+	0.8		chr15	41036244	41037457	RMDN3	-	0.3	0
chr14	26646658	26647023	Arf4	+	0.2		chr14	60706713	60709569	Spata13	+	0.1		chr15	41961025	41962156	MGA	+	0.8	0.1
chr14	27438598	27442620	Fam208a	+	0.2		chr14	74775580	74786390	Lrch1	-	0.3		chr15	41988272	41991357	MGA	+	0.3	0.1
chr14	31030843	31036059	Pbrm1	+	0.1		chr14	47016276	47016795	Samd4	+	0.2		chr15	43120125	43132631	TTBK2	-	0.2	0
chr14	31482790	31492456	Mettl6	-	0.2		chr14	47064219	47077592	Samd4	+	0.1		chr15	59204761	59209198	SLTM	-	0.2	0
chr14	34691681	34695105	Wapl	+	0.7		chr14	97827741	97831441	Dach1	-	0.1		chr15	62299506	62306191	VPS13C	-	0.3	0
chr14	34730548	34731609	Wapl	+	0.2		chr14	45616529	45629753	Ddhd1	-	0.1		chr15	66021409	66048810	DENND4A	-	0.1	0
chr14	45334652	45343727	Psmc6	+	0.1		chr14	31061468	31074982	Pbrm1	+	0.2		chr15	66044716	66053776	DENND4A	-	0.1	0
chr14	47016276	47016795	Samd4	+	1.5		chr14	31061468	31089622	Pbrm1	+	0.1		chr15	66641397	66641775	TIPIN	-	0.1	0
chr14	49033270	49052392	Exoc5	-	0.1		chr14	31025497	31052321	Pbrm1	+	0.1		chr15	67524151	67529158	AAGAB	-	1.3	0.4
chr14	56748834	56772006	Pspc1	-	0.4		chr14	31030843	31036059	Pbrm1	+	0.2		chr15	69728476	69729061	KIF23	+	0.1	0.1
chr14	57733877	57734418	Lats2	-	0.5		chr14	78651680	78653796	Dgkh	-	0.1		chr15	72324834	72338975	MYO9A	-	0.1	0
chr14	72652015	72683771	Fndc3a	-	0.4		chr14	54662167	54667161	Acin1	-	0.1		chr15	74963795	74967483	EDC3	-	0.2	0.2
chr14	78651680	78653796	Dgkh	-	0.3		chr14	54662167	54679352	Acin1	-	0.1		chr15	75219106	75221573	COX5A	-	0.1	0.2
chr14	86810335	86835101	Diap3	-	0.2		chr14	27438598	27450049	Fam208a	+	0.2		chr15	76152218	76165909	UBE2Q2	+	0.1	0
chr14	86852071	86866642	Diap3	-	0.2		chr14	27438598	27466311	Fam208a	+	0.1		chr15	76566752	76585041	ETFA	-	0.2	0
chr14	87472075	87487287	Tdrd3	+	0.2		chr14	27438598	27442620	Fam208a	+	0.8		chr15	76566752	76588078	ETFA	-	0.9	0.1
chr14	99133235	99150741	Pibf1	+	0.2		chr14	54949844	54950178	Myh6	-	0.1		chr15	76576097	76585041	ETFA	-	0.1	0
chr14	105159837	105160613	Rbm26	-	0.2		chr14	21516625	21517498	Kat6b	+	0.2		chr15	76576097	76588078	ETFA	-	0.1	0
chr14	120324793	120325412	Mbnl2	+	0.5		chr14	21609753	21637640	Kat6b	+	0.1		chr15	76580186	76585041	ETFA	-	0.1	0
chr14	120917355	120923585	Ipo5	+	0.1		chr14	21626718	21664748	Kat6b	+	0.1		chr15	76584771	76588078	ETFA	-	0.2	0
chr15	6735364	6745580	Rictor	+	0.1		chr14	21234832	21240571	Adk	+	0.1		chr15	80412669	80415142	ZFAND6	+	0.4	0
chr15	6735364	6750721	Rictor	+	0.2		chr14	87472075	87487287	Tdrd3	+	0.2		chr15	90414706	90432372	C15orf38-AP3S2/AP3S2	-	0.1	0
chr15	8139850	8141359	Nup155	+	0.2		chr14	13950131	13951263	Thoc7	-	0.1		chr15	90431752	90432372	C15orf38-AP3S2/AP3S2	-	0.1	0
chr15	10610004	10690452	Rai14	-	0.6		chr14	70256359	70267506	Ppp3cc	-	0.1		chr15	93540186	93541851	CHD2	+	0.2	0
chr15	10633135	10690452	Rai14	-	0.1		chr14	70235139	70267506	Ppp3cc	-	0.2		chr15	93540186	93545547	CHD2	+	0.2	0
chr15	12339627	12343151	Golph3	+	0.1		chr14	70236477	70267506	Ppp3cc	-	0.1		chr15	101775286	101775782	CHSY1	-	0.1	0
chr15	35072429	35115645	Stk3	-	0.2		chr14	26465200	26470400	Slmap	-	0.1		chr15	101906400	101910728	PCSK6	-	0.2	0
chr15	35099433	35115645	Stk3	-	0.5		chr14	26418112	26428316	Slmap	-	0.1		chr15	101929668	101970268	PCSK6	-	0.1	0
chr15	35471882	35652366	Vps13b	+	0.2		chr14	73262528	73269198	Rb1	-	0.1		chr15	101968096	101983865	PCSK6	-	0.1	0
chr15	39566942	39616510	Rims2	+	0.1		chr14	73205743	73207319	Rb1	-	0.1		chr16	354303	364683	AXIN1	-	0.2	0
chr15	40752895	40774146	Zfpm2	+	0.2		chr14	34422559	34429800	Bmpr1a	-	0.1		chr16	583945	586142	CAPN15	+	0	0.1
chr15	41797473	41826052	Oxr1	+	0.8		chr14	86852071	86866642	Diap3	-	0.1		chr16	3900297	3901010	CREBBP	-	0.4	0.1
chr15	44388468	44420873	Nudcd1	-	0.3		chr14	86905936	86918864	Diap3	-	0.1		chr16	4029116	4033441	ADCY9	-	0.1	0
chr15	58104430	58106911	Atad2	-	0.1		chr14	16277798	16294673	Ngly1	+	0.1		chr16	4311779	4312702	TFAP4	-	0.2	0
chr15	77807867	77813231	Myh9	-	0.2		chr14	70696550	70701785	Xpo7	-	0.1		chr16	4516153	4519466	NMRAL1	-	0.2	0
chr15	79536996	79537545	Ddx17	-	0.4		chr14	70678078	70684933	Xpo7	-	0.1		chr16	11114049	11118778	CLEC16A	+	0.1	0
chr15	79541033	79542586	Ddx17	-	0.1		chr14	45334652	45343727	Psmc6	+	0.2		chr16	11114049	11154879	CLEC16A	+	0.3	0
chr15	79541033	79543856	Ddx17	-	0.2		chr14	75770170	75771533	Slc25a30	-	0.1		chr16	11988810	11990642	GSPT1	-	0.1	0
chr15	81631613	81632512	Ep300	+	0.2		chr14	36926838	36941264	Ccser2	-	0.1		chr16	14687157	14698083	PARN	-	0.2	0
chr15	82815610	82857284	Tcf20	-	0.1		chr14	78925261	78949577	Vwa8	+	0.1		chr16	15091609	15092262	PDXDC1	+	0.3	0
chr15	82825230	82857284	Tcf20	-	1.4		chr14	26416202	26428316	Slmap	-	0.1		chr16	18852886	18856973	SMG1	-	0.2	0
chr15	82851512	82857284	Tcf20	-	1.2		chr14	87472075	87511770	Tdrd3	+	0.1		chr16	21973780	21987564	UQCRC2	+	0.1	0
chr15	85391637	85393506	Atxn10	+	0.4		chr14	120324793	120325412	Mbnl2	+	0.1		chr16	30715384	30715636	SRCAP	+	0.2	0.1
chr15	88811296	88812159	Alg12	-	0.4		chr14	27483807	27486950	Ccdc66	-	0.1		chr16	30740286	30740893	SRCAP	+	0.3	0
chr15	96609855	96624169	Slc38a1	-	0.5		chr14	49033270	49052392	Exoc5	-	0.1		chr16	47143393	47165936	NETO2	-	0.1	0
chr15	98084969	98087133	Senp1	-	0.4		chr14	103174765	103177330	Mycbp2	-	0.1		chr16	47531309	47549512	PHKB	+	0.2	0.2
chr15	102299802	102304145	Espl1	+	0.2		chr14	72652015	72683771	Fndc3a	-	0.2		chr16	57197912	57207781	FAM192A	-	0.2	0
chr16	4137365	4138985	Crebbp	-	0.2		chr15	102299802	102304145	Espl1	+	0.1		chr16	67644726	67646024	CTCF	+	0.4	0
chr16	11104565	11128703	Txndc11	-	0.1		chr15	79541033	79543856	Ddx17	-	0.1		chr16	67662272	67663436	CTCF	+	0.2	0
chr16	11116794	11128703	Txndc11	-	0.4		chr15	79536996	79537545	Ddx17	-	0.1		chr16	68155889	68157024	NFATC3	+	0.2	0
chr16	11199384	11199719	Rsl1d1	-	0.3		chr15	12437103	12445665	Pdzd2	-	0.2		chr16	68155889	68160513	NFATC3	+	0.4	0
chr16	11230509	11239096	Gspt1	-	0.1		chr15	37972902	37989652	Ubr5	-	0.1		chr16	68300495	68309152	SLC7A6	+	0.2	0
chr16	11230509	11239099	Gspt1	-	0.1		chr15	66594806	66595199	Phf20l1	+	0.2		chr16	69404385	69406258	TERF2	-	0	0.1
chr16	14138342	14140372	Marf1	-	0.2		chr15	38493473	38498841	Azin1	-	0.1		chr16	70292882	70296427	AARS	-	0.1	0
chr16	14175290	14185873	Nde1	+	0.1		chr15	90980794	90994475	Kif21a	-	0.1		chr16	84773914	84779279	USP10	+	0.3	0
chr16	17015897	17018475	Mapk1	+	0.3		chr15	82825230	82857284	Tcf20	-	0.3		chr16	85012794	85015600	ZDHHC7	-	0	0.2
chr16	18894773	18899457	Hira	+	0.1		chr15	82851512	82857284	Tcf20	-	0.5		chr16	88061088	88071617	BANP	+	0.4	0
chr16	24442780	24456942	Lpp	+	0.3		chr15	73303819	73309869	Ptk2	-	0.1		chr16	88675341	88677944	ZC3H18	+	0.1	0
chr16	24608115	24608317	Lpp	+	0.3		chr15	73325748	73343359	Ptk2	-	0.1		chr16	89164998	89169167	ACSF3	+	0	0.1
chr16	24845090	24889959	Lpp	+	0.1		chr15	88811296	88812159	Alg12	-	0.2		chr16	89961445	89967202	TCF25	+	0.2	0
chr16	32950291	32961744	Lrch3	+	1.8		chr15	68101470	68119074	Zfat	-	0.1		chr17	1257504	1265302	YWHAE	-	0.1	0
chr16	32981827	32988481	Lrch3	+	0.3		chr15	68165752	68170223	Zfat	-	0.1		chr17	1264385	1265302	YWHAE	-	0.2	0
chr16	33421320	33434974	Zfp148	+	1.6		chr15	73012805	73031643	Trappc9	-	0.1		chr17	1746096	1747980	RPA1	+	0.2	0
chr16	33421320	33468183	Zfp148	+	0.4		chr15	6836915	6842917	Osmr	-	0.1		chr17	1746096	1756483	RPA1	+	0.2	0
chr16	33456875	33468183	Zfp148	+	0.3		chr15	82027224	82027411	Xrcc6	+	0.1		chr17	4186092	4200109	UBE2G1	-	0.2	0
chr16	33466854	33468183	Zfp148	+	0.3		chr15	40752895	40774146	Zfpm2	+	0.1		chr17	5364258	5365866	DHX33	-	0.2	0
chr16	36000181	36002950	Kpna1	+	0.2		chr15	85391637	85393506	Atxn10	+	0.1		chr17	5983690	5998543	WSCD1	+	0.1	0
chr16	44520224	44521335	Boc	-	0.1		chr15	35072429	35115645	Stk3	-	0.1		chr17	7402357	7402810	POLR2A	+	1.1	0.4
chr16	46454623	46464159	Pvrl3	-	0.2		chr15	35099433	35115645	Stk3	-	0.2		chr17	8473037	8480656	MYH10	-	0.1	0.1
chr16	58424560	58433463	Dcbld2	+	1		chr15	27544250	27571654	Ank	+	0.1		chr17	20107645	20109225	SPECC1	+	0.3	0
chr16	62827163	62830813	Arl13b	-	0.2		chr15	4035259	4059996	Oxct1	+	0.1		chr17	20921254	20931987	USP22	-	0.1	0
chr16	70433544	70441319	Gbe1	+	0.2		chr15	4047464	4059996	Oxct1	+	0.1		chr17	27248705	27254081	PHF12	-	0.4	0
chr16	76330745	76352549	Nrip1	-	0.4		chr15	4091167	4101879	Oxct1	+	0.1		chr17	28003837	28004759	SSH2	-	0.1	0
chr16	85013626	85030365	App	-	0.2		chr15	38676027	38681165	Atp6v1c1	+	0.1		chr17	29483000	29533389	NF1	+	0.1	0
chr16	87715330	87722608	Bach1	+	0.2		chr15	12339627	12343151	Golph3	+	0.1		chr17	35536200	35538297	ACACA	-	0.2	0
chr16	91782160	91793767	Itsn1	+	0.2		chr15	89242159	89246340	Ppp6r2	+	0.1		chr17	43552465	43553092	PLEKHM1	-	0.1	0
chr16	93847282	93853217	Morc3	+	1.1		chr15	8325683	8330316	Nipbl	-	0.1		chr17	44143902	44172067	KANSL1	-	0.1	0
chr16	93849129	93853898	Morc3	+	0.4		chr15	84271230	84282864	Parvb	+	0.1		chr17	44159806	44172067	KANSL1	-	0.3	0.4
chr16	94383911	94393174	Ttc3	+	1.5		chr15	8139850	8141359	Nup155	+	0.1		chr17	44248220	44249598	KANSL1	-	0.2	0.1
chr16	94383911	94403368	Ttc3	+	1.3		chr15	100469684	100476886	Letmd1	+	0.2		chr17	45740454	45745776	KPNB1	+	0.2	0
chr16	94403313	94412123	Ttc3	+	0.2		chr15	98084969	98087133	Senp1	-	0.2		chr17	45741524	45742524	KPNB1	+	0.2	0
chr17	5886996	5891899	Snx9	+	0.3		chr15	102109512	102110600	Tns2	+	0.1		chr17	45741524	45745776	KPNB1	+	0.2	0
chr17	10238892	10282981	Qk	-	0.1		chr15	12236017	12238019	Mtmr12	+	0.1		chr17	45741524	45752148	KPNB1	+	0.3	0
chr17	14344326	14375519	Smoc2	+	0.1		chr15	35471882	35534360	Vps13b	+	0.3		chr17	46189392	46190763	SNX11	+	0.2	0
chr17	26266282	26267358	Luc7l	+	0.4		chr15	35471882	35597522	Vps13b	+	0.1		chr17	47388673	47389404	ZNF652	-	0.4	0
chr17	26736788	26743131	Crebrf	+	0.2		chr15	35471882	35652366	Vps13b	+	0.1		chr17	54926056	54933986	DGKE	+	0.2	0
chr17	26739542	26743131	Crebrf	+	0.4		chr15	81628292	81628737	Ep300	+	0.1		chr17	57808781	57816308	VMP1	+	0.3	0
chr17	35013264	35013747	Vars	+	0.3		chr16	35267179	35274565	Adcy5	+	0.1		chr17	58700881	58711338	PPM1D	+	0.1	0
chr17	42377159	42377640	Ptchd4	+	0.5		chr16	4137365	4155033	Crebbp	-	0.1		chr17	62248459	62265775	TEX2	-	0.2	0
chr17	44717191	44724901	Runx2	-	0.1		chr16	17015897	17018475	Mapk1	+	0.1		chr17	62289933	62291602	TEX2	-	0.1	0
chr17	50606294	50611195	Plcl2	+	0.1		chr16	17015897	17026489	Mapk1	+	0.1		chr17	71231614	71233134	C17orf80	+	0.1	0
chr17	63471407	63490887	Fbxl17	-	0.7		chr16	13795984	13798750	Rrn3	+	0.1		chr17	73238416	73239651	GGA3	-	0.3	0
chr17	63896017	64037664	Fer	+	0.1		chr16	93847282	93853217	Morc3	+	1.4		chr17	74308950	74309972	PRPSAP1	-	0.1	0
chr17	64029289	64037664	Fer	+	0.1		chr16	93849129	93853898	Morc3	+	0.5		chr17	77073511	77073946	ENGASE	+	0.2	0
chr17	64624527	64625451	Man2a1	+	0.1		chr16	14138342	14140372	Marf1	-	0.3		chr17	77073511	77077155	ENGASE	+	0.1	0
chr17	65592290	65595054	Vapa	-	2.4		chr16	32981827	32988481	Lrch3	+	0.3		chr17	78865519	78867665	RPTOR	+	0.1	0
chr17	65803210	65816050	Ppp4r1	+	0.1		chr16	32950291	32952183	Lrch3	+	0.1		chr17	79813017	79813462	P4HB	-	0.1	0.1
chr17	66024075	66053091	Ankrd12	-	0.2		chr16	32950291	32961744	Lrch3	+	1.7		chr17	80521229	80526077	FOXK2	+	0.9	0.2
chr17	66037492	66053091	Ankrd12	-	0.4		chr16	91782160	91793767	Itsn1	+	0.1		chr17	80521229	80529746	FOXK2	+	0.2	0
chr17	69207858	69210383	Epb41l3	+	0.2		chr16	14169451	14170491	Nde1	+	0.1		chr17	80721840	80730383	TBCD	+	0.2	0
chr17	71455604	71465669	Smchd1	-	0.1		chr16	23110579	23111263	Eif4a2	+	0.1		chr17	80721840	80739597	TBCD	+	0.3	0
chr17	74217026	74245087	Memo1	-	0.1		chr16	5171860	5173166	Sec14l5	+	0.1		chr17	80842020	80851508	TBCD	+	0.1	0
chr17	74241904	74245087	Memo1	-	0.3		chr16	24661676	24681871	Lpp	+	0.1		chr17	80842020	80858607	TBCD	+	0.1	0
chr17	74241904	74258505	Memo1	-	0.1		chr16	31793503	31805734	Dlg1	+	0.1		chr17	80863811	80869665	TBCD	+	0.1	0
chr17	75065910	75066202	Ltbp1	+	0.6		chr16	31788081	31797010	Dlg1	+	0.1		chr18	8718421	8720494	MTCL1	+	0.3	0
chr17	75225155	75227241	Ltbp1	+	0.2		chr16	45777712	45789117	Phldb2	-	0.1		chr18	9931806	9937063	VAPA	+	0.2	0
chr17	78237741	78237915	Crim1	+	0.1		chr16	28372912	28398388	Fgf12	-	0.1		chr18	12999419	13001581	CEP192	+	0.2	0.2
chr17	78279972	78281366	Crim1	+	0.4		chr16	36000181	36002950	Kpna1	+	0.1		chr18	12999419	13019205	CEP192	+	0	0.2
chr17	78279972	78315746	Crim1	+	0.1		chr16	14403989	14423260	Abcc1	+	0.1		chr18	12999419	13030607	CEP192	+	0.1	0
chr17	78313123	78315746	Crim1	+	0.3		chr16	94383911	94393174	Ttc3	+	0.2		chr18	19345732	19359646	MIB1	+	0.9	0
chr17	79650301	79659473	Rmdn2	+	0.2		chr16	94383911	94403368	Ttc3	+	0.6		chr18	19345732	19399607	MIB1	+	0.2	0
chr17	80044493	80053641	Hnrnpll	-	1.5		chr16	49867764	49884254	Cd47	+	0.1		chr18	20569183	20581692	RBBP8	+	0.2	0
chr17	80445429	80460047	Sos1	-	0.3		chr16	32615192	32619176	Tfrc	+	0.1		chr18	21644103	21663045	TTC39C	+	0.2	0
chr17	80653861	80655921	Map4k3	-	0.3		chr16	32618217	32619176	Tfrc	+	0.7		chr18	21946855	21957499	OSBPL1A	-	0.6	0
chr17	81647808	81649638	Slc8a1	-	1.9		chr16	33421320	33434974	Zfp148	+	0.8		chr18	29691716	29693823	RNF138	+	3.1	1
chr17	86098511	86120746	Srbd1	-	0.2		chr16	33466854	33468183	Zfp148	+	0.1		chr18	33606862	33613800	RPRD1A	-	0.6	0
chr17	86488159	86496111	Prkce	+	0.2		chr16	20422304	20422485	Abcc5	-	0.1		chr18	45391429	45423180	SMAD2	-	0.2	0
chr17	88008593	88015712	Fbxo11	-	0.2		chr16	77033902	77037492	Usp25	+	0.1		chr19	1090906	1091906	POLR2E	-	0.3	0
chr17	88462712	88463263	Foxn2	+	1.4		chr16	8645368	8646264	Pmm2	+	0.1		chr19	1218415	1219412	STK11	+	0.1	0
chr18	6111684	6115850	Arhgap12	-	0.8		chr16	58484762	58507614	St3gal6	-	0.2		chr19	3660963	3661999	PIP5K1C	-	0.6	0.2
chr18	7901495	7906044	Wac	+	0.2		chr16	36752271	36754552	Slc15a2	-	0.1		chr19	4354945	4355170	MPND	+	0.2	0
chr18	10582054	10586041	Esco1	-	0.2		chr16	16225300	16230776	Pkp2	+	0.1		chr19	4430545	4432204	CHAF1A	+	0.2	0
chr18	12684836	12698059	Ttc39c	+	0.2		chr16	35449402	35456545	Pdia5	-	0.1		chr19	5604593	5604947	SAFB2	-	0.7	0.2
chr18	12928260	12933702	Osbpl1a	-	0.1		chr16	58424560	58433463	Dcbld2	+	0.3		chr19	6230580	6270770	MLLT1	-	0.1	0
chr18	13715140	13717747	Zfp521	-	0.1		chr16	70433544	70441319	Gbe1	+	0.2		chr19	8520288	8528570	HNRNPM	+	0.6	0
chr18	16640421	16650498	Cdh2	-	0.1		chr16	11116794	11128703	Txndc11	-	0.2		chr19	12825634	12826553	TNPO2	-	0.3	0
chr18	22912581	22952310	Nol4	-	0.1		chr16	20656542	20657609	Psmd2	+	0.1		chr19	13039155	13039661	FARSA	-	0.5	0.2
chr18	25339713	25344962	AW554918	+	0.1		chr16	76330745	76352549	Nrip1	-	0.3		chr19	18650180	18650530	FKBP8	-	0.5	1.4
chr18	34473549	34494776	Fam13b	-	0.3		chr16	59503124	59524970	Crybg3	-	0.1		chr19	30476129	30477324	URI1	+	1.4	0.4
chr18	35152600	35154540	Ctnna1	+	0.8		chr16	24442780	24456942	Lpp	+	0.2		chr19	34921480	34925873	UBA2	+	0.7	0
chr18	35222064	35223575	Ctnna1	+	0.3		chr16	91664197	91664822	Son	+	0.1		chr19	34921480	34929671	UBA2	+	0.7	0
chr18	35610870	35613502	Paip2	+	0.6		chr17	66024075	66053091	Ankrd12	-	0.1		chr19	34922765	34925873	UBA2	+	0.2	0
chr18	35793464	35801367	Ube2d2a	+	0.3		chr17	66037492	66053091	Ankrd12	-	0.2		chr19	41089303	41089623	SHKBP1	+	0.1	0
chr18	44405209	44405760	Dcp2	+	0.1		chr17	64029289	64037664	Fer	+	0.1		chr19	41242890	41243674	ITPKC	+	0.2	0.2
chr18	53895530	53906669	Csnk1g3	+	0.2		chr17	63896017	64037664	Fer	+	0.1		chr19	46357432	46357765	SYMPK	-	0.2	0
chr18	54946552	54946808	Zfp608	-	0.2		chr17	24088003	24100908	Pdpk1	-	0.1		chr19	47865732	47865950	DHX34	+	0.2	0.1
chr18	56728400	56733337	Lmnb1	+	0.2		chr17	88008593	88011376	Fbxo11	-	0.1		chr19	50902107	50902741	POLD1	+	0.2	0
chr18	61140790	61141790	Hmgxb3	-	0.2		chr17	88015398	88015712	Fbxo11	-	0.1		chr19	50902108	50902741	POLD1	+	0.2	0
chr18	61157342	61157761	Hmgxb3	-	0.3		chr17	81408066	81445593	Slc8a1	-	0.1		chr19	52579296	52592255	ZNF841	-	0.2	0
chr18	65622983	65625334	Zfp532	+	0.1		chr17	81428181	81445593	Slc8a1	-	0.5		chr19	54969492	54969700	LENG8	+	0.1	0
chr18	67818769	67820432	Cep192	+	0.1		chr17	81647808	81649638	Slc8a1	-	18.5		chr19	58904342	58904854	RPS5	+	0	0.1
chr18	67852903	67855375	Cep192	+	0.1		chr17	65810537	65816050	Ppp4r1	+	0.1		chr2	9048750	9098771	MBOAT2	-	0.3	0
chr18	73648884	73678039	Smad4	-	0.2		chr17	10238892	10274063	Qk	-	0.1		chr2	9083315	9098771	MBOAT2	-	0.7	0.3
chr18	73657194	73678039	Smad4	-	0.4		chr17	10238892	10282981	Qk	-	0.9		chr2	24181170	24207701	UBXN2A	+	0.1	0.1
chr18	73662657	73678039	Smad4	-	0.3		chr17	10273946	10282981	Qk	-	0.2		chr2	32399131	32409407	SLC30A6	+	0.1	0
chr18	73675160	73678039	Smad4	-	1.2		chr17	85075865	85083315	Prepl	-	0.1		chr2	32602655	32620661	BIRC6	+	0.2	0
chr18	75114789	75126919	Dym	+	0.2		chr17	71214963	71231519	Lpin2	+	0.1		chr2	36668400	36669878	CRIM1	+	0.1	0
chr18	77097248	77105889	Pias2	+	0.3		chr17	71222054	71233927	Lpin2	+	0.1		chr2	39559057	39564722	MAP4K3	-	0.1	0
chr18	78856483	78859931	Setbp1	-	0.1		chr17	71789867	71810982	Clip4	+	0.1		chr2	40655612	40657444	SLC8A1	-	0.3	0
chr18	79086550	79087180	Setbp1	-	1.4		chr17	71798956	71810982	Clip4	+	0.1		chr2	43655238	43657441	THADA	-	0.1	0.2
chr18	80137483	80142769	Adnp2	-	0.2		chr17	50917526	50920603	Tbc1d5	-	0.1		chr2	44145163	44153100	LRPPRC	-	0.1	0
chr18	80858543	80917878	Atp9b	-	0.1		chr17	50756626	50800195	Tbc1d5	-	0.1		chr2	44200745	44209573	LRPPRC	-	0.2	0
chr18	80869741	80917878	Atp9b	-	0.2		chr17	80653861	80655921	Map4k3	-	0.1		chr2	45773870	45789895	SRBD1	-	0.2	0
chr18	80891814	80917878	Atp9b	-	0.1		chr17	74618435	74640342	Birc6	+	0.1		chr2	48049356	48050499	FBXO11	-	0.1	0
chr18	80909591	80917878	Atp9b	-	0.5		chr17	64624527	64651323	Man2a1	+	0.1		chr2	55209650	55214834	RTN4	-	0.3	0.3
chr18	82955523	82957449	Zfp516	+	0.8		chr17	57419321	57420524	Adgre1	+	0.1		chr2	61597455	61597714	USP34	-	0.1	0
chr18	84315805	84354691	Zfp407	-	0.1		chr17	86488159	86496111	Prkce	+	0.3		chr2	61605497	61622368	USP34	-	0.1	0
chr18	84552869	84563046	Zfp407	-	0.2		chr17	73906009	73907745	Xdh	-	0.3		chr2	61709514	61717911	XPO1	-	0.3	0
chr19	3647527	3659640	Lrp5	-	0.2		chr17	50606294	50611195	Plcl2	+	0.3		chr2	61712902	61717911	XPO1	-	0.6	0
chr19	4792397	4794009	Rbm4	-	0.9		chr17	50640115	50668108	Plcl2	+	0.1		chr2	61715299	61717911	XPO1	-	0.1	0
chr19	24815657	24834905	Pgm5	-	0.2		chr17	65592290	65595054	Vapa	-	0.6		chr2	61749745	61753656	XPO1	-	0.5	0.2
chr19	28354205	28357952	Glis3	-	0.5		chr17	63471407	63490887	Fbxl17	-	0.1		chr2	61749745	61761038	XPO1	-	2.2	0.3
chr19	28530872	28531986	Glis3	-	0.2		chr17	26266282	26267358	Luc7l	+	0.3		chr2	64083439	64085070	UGP2	+	0.1	0
chr19	28530872	28540408	Glis3	-	0.1		chr17	71441875	71444048	Smchd1	-	0.2		chr2	72945231	72960247	EXOC6B	-	0.3	0.1
chr19	28665752	28666236	Glis3	-	0.2		chr17	71455604	71456500	Smchd1	-	0.1		chr2	72958135	72960247	EXOC6B	-	0.3	0
chr19	29533164	29541335	Ric1	+	0.2		chr17	26736788	26743131	Crebrf	+	0.8		chr2	73315177	73316443	RAB11FIP5	-	0.1	0
chr19	29743532	29755017	9930021J03Rik	-	0.2		chr17	26736788	26763448	Crebrf	+	0.2		chr2	100078957	100081447	REV1	-	0.5	0
chr19	29753599	29755017	9930021J03Rik	-	0.2		chr17	26739542	26743131	Crebrf	+	1		chr2	101898320	101911643	RNF149	-	0.1	0
chr19	30039063	30039297	Uhrf2	+	0.8		chr17	26757804	26763448	Crebrf	+	0.1		chr2	106739425	106782539	UXS1	-	0.1	0
chr19	32792548	32800099	Pten	+	0.2		chr17	85988324	86003953	Srbd1	-	0.1		chr2	109408130	109421464	CCDC138	+	0.1	0
chr19	34840756	34841109	Pank1	-	0.2		chr17	86098511	86109334	Srbd1	-	0.1		chr2	122363276	122363756	CLASP1	-	0.3	0
chr19	41232342	41256340	Tm9sf3	-	0.2		chr17	86098511	86120049	Srbd1	-	0.1		chr2	128922303	128928858	UGGT1	+	0.3	0
chr19	41238677	41256340	Tm9sf3	-	0.1		chr17	86098511	86120746	Srbd1	-	0.1		chr2	135075099	135076310	MGAT5	+	0.6	0
chr19	42562551	42564341	R3hcc1l	+	0.6		chr17	74241904	74258505	Memo1	-	0.1		chr2	136432901	136437894	R3HDM1	+	0.3	0
chr19	43866588	43875020	Dnmbp	-	0.1		chr17	80044493	80053641	Hnrnpll	-	0.2		chr2	144966169	144969146	GTDC1	-	0.1	0
chr19	44959004	44960875	Fam178a	+	0.3		chr17	88462712	88463263	Foxn2	+	0.1		chr2	148653869	148657467	ACVR2A	+	0.6	0.5
chr19	45630864	45640521	Fbxw4	-	0.2		chr17	84334025	84336882	Thada	-	0.1		chr2	148730307	148733544	ORC4	-	0	0.2
chr19	53987453	53988383	Shoc2	+	0.8		chr17	79650301	79659473	Rmdn2	+	0.2		chr2	168994597	169038600	STK39	-	0.1	0
chr19	56574757	56576284	Nhlrc2	+	0.4		chr18	84342945	84354691	Zfp407	-	0.1		chr2	170401230	170413807	FASTKD1	-	0.1	0
chr19	57378548	57379175	Fam160b1	+	0.4		chr18	25339713	25344962	AW554918	+	0.2		chr2	172782046	172809519	HAT1	+	0.3	0
chr19	57629084	57642628	Atrnl1	+	0.1		chr18	25399925	25420075	AW554918	+	0.1		chr2	177161587	177193640	MTX2	+	0.2	0
chr19	57629084	57657238	Atrnl1	+	0.3		chr18	65349027	65350708	Alpk2	-	1.4		chr2	191523883	191537878	NAB1	+	0.1	0
chr19	57751629	57755618	Atrnl1	+	0.3		chr18	65276645	65281095	Alpk2	-	0.2		chr2	200233327	200246543	SATB2	-	0.3	0
chr19	57751629	57777945	Atrnl1	+	0.2		chr18	6061846	6070091	Arhgap12	-	0.2		chr2	200233327	200298237	SATB2	-	0.2	0
chr19	57751629	57797503	Atrnl1	+	0.2		chr18	6111684	6115850	Arhgap12	-	0.2		chr2	203329531	203332412	BMPR2	+	0.6	0
chr19	60543009	60564294	Cacul1	-	0.4		chr18	10574874	10586041	Esco1	-	0.1		chr2	208841374	208842310	PLEKHM3	-	0.8	0
chr19	60563161	60564294	Cacul1	-	0.2		chr18	10582054	10586041	Esco1	-	0.4		chr2	215632205	215646233	BARD1	-	0.1	0
chr2	5973468	5988472	Upf2	+	0.3		chr18	49912642	49922715	Dmxl1	+	0.1		chr2	215632205	215661841	BARD1	-	0.1	0
chr2	12396178	12410080	Fam188a	-	0.1		chr18	7901495	7906044	Wac	+	0.1		chr2	223084858	223097002	PAX3	-	0.2	0
chr2	14115816	14117535	Stam	+	0.1		chr18	77097248	77105889	Pias2	+	0.1		chr2	225400244	225422573	CUL3	-	0.2	0
chr2	18071124	18109891	Mllt10	+	0.2		chr18	61839689	61857185	Ablim3	-	0.1		chr2	233651859	233660931	GIGYF2	+	0.3	0
chr2	18092783	18126229	Mllt10	+	0.2		chr18	80909591	80917878	Atp9b	-	0.1		chr2	234296902	234299129	DGKD	+	0.2	0
chr2	18092783	18146872	Mllt10	+	0.3		chr18	46754370	46758114	Ap3s1	+	0.1		chr2	239090705	239093928	ILKAP	-	0.2	0
chr2	18101457	18123812	Mllt10	+	0.1		chr18	16640421	16650498	Cdh2	-	0.2		chr2	240929490	240946787	NDUFA10	-	0.3	0.3
chr2	18101457	18126229	Mllt10	+	0.1		chr18	6448904	6450639	Epc1	-	0.1		chr2	240929490	240961757	NDUFA10	-	0.2	0
chr2	18284622	18308949	Dnajc1	-	0.1		chr18	73675160	73678039	Smad4	-	0.8		chr2	242312498	242312705	FARP2	+	0.1	0
chr2	20855353	20860036	Arhgap21	-	0.4		chr18	10129304	10132272	Rock1	-	0.1		chr2	242644067	242651486	ING5	+	0.2	0
chr2	20887105	20892177	Arhgap21	-	0.2		chr18	10129304	10140888	Rock1	-	0.1		chr20	2944917	2945848	PTPRA	+	0.2	0
chr2	23537327	23545579	Spopl	-	0.9		chr18	35152600	35154540	Ctnna1	+	0.2		chr20	16506736	16509085	KIF16B	-	0.2	0
chr2	24813526	24825067	Ehmt1	-	0.2		chr18	70580652	70593340	Mbd2	+	0.2		chr20	17933230	17934761	SNX5	-	0.1	0
chr2	24884145	24887069	Ehmt1	-	0.2		chr18	33854235	33880284	Epb41l4a	-	0.1		chr20	17936008	17937681	SNX5	-	0.3	0.1
chr2	25596432	25602555	Rabl6	-	0.2		chr18	35793464	35801367	Ube2d2a	+	0.3		chr20	30954186	30956926	ASXL1	+	2	2
chr2	25965662	25966948	Camsap1	-	0.6		chr18	31594576	31602800	Slc25a46	-	0.1		chr20	34302106	34313077	RBM39	-	0.3	0
chr2	27922016	27929541	Col5a1	+	0.4		chr18	35610870	35613502	Paip2	+	0.8		chr20	34304661	34313077	RBM39	-	0.2	0
chr2	31604613	31605343	Fubp3	+	0.5		chr18	44405209	44405760	Dcp2	+	0.1		chr20	34309661	34320057	RBM39	-	0.1	0
chr2	31778333	31779216	Abl1	+	0.1		chr18	75080202	75082507	Dym	+	0.1		chr20	34317233	34320057	RBM39	-	0.4	0
chr2	32182457	32183300	Prrc2b	+	0.3		chr18	75114789	75126919	Dym	+	0.4		chr20	37612341	37623523	DHX35	+	0.1	0
chr2	34204779	34224646	Pbx3	-	0.2		chr18	12684836	12698059	Ttc39c	+	0.1		chr20	40161688	40179999	CHD6	-	0.1	0
chr2	34432002	34444406	Mapkap1	+	0.6		chr18	41932600	41937691	Prelid2	-	0.1		chr20	47570092	47580435	ARFGEF2	+	0.1	0
chr2	34435132	34444406	Mapkap1	+	0.1		chr18	79086550	79087180	Setbp1	-	0.1		chr20	57014000	57016139	VAPB	+	1.1	0
chr2	34497700	34533897	Mapkap1	+	0.2		chr18	34486978	34499852	Fam13b	-	0.1		chr20	60714130	60716000	PSMA7	-	0.2	0.1
chr2	34497700	34563162	Mapkap1	+	0.2		chr18	61569463	61575549	Csnk1a1	+	0.1		chr20	61485367	61491660	TCFL5	-	0.3	0
chr2	37469376	37475466	Rabgap1	+	0.2		chr18	53895530	53906669	Csnk1g3	+	0.1		chr20	62303908	62305446	RTEL1	+	0.3	0
chr2	37624172	37647285	Strbp	-	0.2		chr18	80137483	80142769	Adnp2	-	0.1		chr20	62407030	62422143	ZBTB46	-	0.2	0
chr2	37640850	37647285	Strbp	-	0.3		chr18	39097629	39102240	Arhgap26	+	0.2		chr21	16386664	16415895	NRIP1	-	0.3	0.3
chr2	48870288	48873473	Acvr2a	+	0.4		chr18	39097629	39111900	Arhgap26	+	0.4		chr21	17135209	17138460	USP25	+	1.3	0.2
chr2	59758464	59772539	Tanc1	+	0.1		chr18	39120118	39132150	Arhgap26	+	0.3		chr21	30693541	30702014	BACH1	+	0.6	0
chr2	60779730	60797742	Rbms1	-	0.3		chr18	39120118	39150118	Arhgap26	+	0.9		chr21	33750753	33756773	URB1	-	0.1	0
chr2	61613650	61627839	Tank	+	0.2		chr18	39126832	39150118	Arhgap26	+	0.5		chr21	35091101	35094956	ITSN1	+	0.2	0.3
chr2	68358813	68369105	Stk39	-	0.2		chr18	36581067	36583759	Ankhd1	+	0.1		chr21	37711071	37717005	MORC3	+	0.2	0
chr2	68358813	68410141	Stk39	-	0.3		chr18	88989434	89010964	Rttn	+	0.2		chr21	37775055	37783902	CHAF1B	+	0.1	0
chr2	68390913	68410141	Stk39	-	0.9		chr18	56807663	56812075	March3	-	0.1		chr21	40619626	40630598	BRWD1	-	0.2	0
chr2	68934514	68947357	Cers6	+	0.2		chr18	82668571	82682287	Zfp236	-	0.1		chr21	44270150	44296877	WDR4	-	0.1	0
chr2	69047144	69071438	Cers6	+	0.1		chr18	77673899	77674684	8030462N17Rik	-	0.1		chr21	46275124	46281186	PTTG1IP	-	0.1	0
chr2	69934388	69938312	Ubr3	+	0.1		chr18	74577454	74580534	Myo5b	+	0.1		chr22	21288066	21288532	CRKL	+	2.1	0.4
chr2	70770003	70786995	Tlk1	-	0.9		chr19	4342846	4394892	Kdm2a	-	0.1		chr22	22160138	22162135	MAPK1	-	0.2	0
chr2	72946545	72971514	Sp3	-	0.5		chr19	40336985	40365166	Sorbs1	-	0.2		chr22	24698162	24709434	SPECC1L	+	0.5	0
chr2	72970154	72971514	Sp3	-	0.5		chr19	40363201	40365166	Sorbs1	-	0.1		chr22	25771779	25777544	LRP5L	-	0.4	0.2
chr2	74568940	74573626	Lnp	-	0.9		chr19	40336985	40344439	Sorbs1	-	0.3		chr22	26853824	26854543	HPS4	-	0.1	0
chr2	91546321	91550758	Ckap5	+	0.1		chr19	45456532	45471104	Btrc	+	0.1		chr22	28692185	28693840	TTC28	-	0.2	0.8
chr2	91562753	91563113	Ckap5	+	0.1		chr19	36978314	36980726	Btaf1	+	0.1		chr22	30032739	30038274	NF2	+	0.1	0.2
chr2	92214048	92230724	Phf21a	+	1.5		chr19	36956370	36970038	Btaf1	+	0.1		chr22	30366964	30375041	MTMR3	+	0.2	0
chr2	104470748	104471847	Hipk3	-	3		chr19	36956370	36962499	Btaf1	+	0.1		chr22	36914809	36915584	EIF3D	-	0.2	0
chr2	104608870	104609186	Cstf3	+	0.6		chr19	36958372	36970038	Btaf1	+	0.3		chr22	38890634	38897285	DDX17	-	0.1	0
chr2	104655688	104660714	Cstf3	+	0.1		chr19	44959004	44960875	Fam178a	+	0.2		chr22	41670603	41677086	RANGAP1	-	0.1	0
chr2	117152991	117172086	Spred1	+	0.4		chr19	34821099	34827373	Pank1	-	0.1		chr22	42204878	42206295	CCDC134	+	0.3	0.4
chr2	119076935	119081625	Casc5	+	0.5		chr19	34827119	34841109	Pank1	-	0.1		chr22	42204878	42209826	CCDC134	+	0.1	0.1
chr2	119076935	119086650	Casc5	+	0.2		chr19	34840756	34841109	Pank1	-	0.2		chr22	46085591	46098727	ATXN10	+	0.1	0.2
chr2	119902605	119903733	Mga	+	0.2		chr19	44084416	44088777	Chuk	-	0.1		chr22	46085591	46114373	ATXN10	+	0.2	0.2
chr2	119916430	119917373	Mga	+	0.1		chr19	53907448	53912925	Pdcd4	+	0.1		chr22	46125304	46136418	ATXN10	+	0.4	0.3
chr2	119921365	119921842	Mga	+	0.3		chr19	53987453	53988383	Shoc2	+	0.2		chr22	46829289	46835308	CELSR1	-	0.2	0
chr2	120806758	120825315	Ttbk2	-	0.2		chr19	53850101	53853635	Rbm20	+	0.1		chr3	5212187	5216099	ARL8B	+	0.1	0
chr2	121235572	121236869	Trp53bp1	-	0.2		chr19	53813247	53834779	Rbm20	+	0.2		chr3	11399891	11468400	ATG7	+	0.1	0
chr2	125833723	125836239	Cops2	-	0.1		chr19	60543009	60564294	Cacul1	-	0.1		chr3	12558109	12560696	TSEN2	+	0.2	0.2
chr2	129810487	129811237	Stk35	+	0.3		chr19	60563161	60564294	Cacul1	-	0.1		chr3	17051165	17056403	PLCL2	+	0.4	0
chr2	131511983	131516443	Smox	+	0.2		chr19	4787360	4794009	Rbm4	-	0.1		chr3	18419661	18462483	SATB1	-	0.2	0
chr2	139977606	140057499	Tasp1	-	0.3		chr19	4792397	4794009	Rbm4	-	0.9		chr3	23250182	23258803	UBE2E2	+	0.1	0
chr2	140042093	140057499	Tasp1	-	0.7		chr19	37044521	37068291	Cpeb3	-	1.1		chr3	27453132	27465643	SLC4A7	-	0.2	0
chr2	143973468	143974609	Rrbp1	-	0.1		chr19	37054259	37068291	Cpeb3	-	0.1		chr3	31617887	31621588	STT3B	+	0.1	0
chr2	144254725	144259178	Snx5	-	0.2		chr19	37068172	37088587	Cpeb3	-	0.1		chr3	47079155	47088111	SETD2	-	0.2	0
chr2	144255339	144255604	Snx5	-	0.3		chr19	43866588	43875020	Dnmbp	-	0.1		chr3	47139444	47147610	SETD2	-	0.1	0
chr2	144255339	144257195	Snx5	-	0.3		chr19	53620588	53621906	Smc3	+	0.1		chr3	47466974	47470160	SCAP	-	0.3	0
chr2	144255339	144257993	Snx5	-	0.5		chr19	24346236	24360151	Pip5k1b	-	0.6		chr3	47762155	47777616	SMARCC1	-	0.2	0
chr2	147024714	147026439	Xrn2	+	0.2		chr19	32792548	32800099	Pten	+	0.1		chr3	47770514	47814426	SMARCC1	-	0.1	0
chr2	152302151	152308431	Tbc1d20	+	0.1		chr19	60764031	60764233	Eif3a	-	0.1		chr3	48019354	48040369	MAP4	-	0.2	0
chr2	153352188	153357178	Asxl1	+	0.8		chr19	45630864	45640521	Fbxw4	-	0.5		chr3	50004902	50012825	RBM6	+	0.2	0
chr2	158035995	158050213	Rprd1b	+	0.1		chr19	45635734	45640521	Fbxw4	-	0.2		chr3	50102463	50103935	RBM6	+	0.2	0
chr2	158035995	158058827	Rprd1b	+	0.5		chr19	40243405	40252061	Pdlim1	-	0.1		chr3	50142509	50143142	RBM5	+	0	0.1
chr2	166939634	166941492	Cse1l	+	0.2		chr19	46715188	46725038	As3mt	+	0.2		chr3	50145502	50145737	RBM5	+	0.2	0.4
chr2	166941217	166941492	Cse1l	+	0.1		chr19	56574757	56576284	Nhlrc2	+	0.2		chr3	51273775	51275021	DOCK3	+	0.2	0
chr2	167507046	167511326	Rnf114	+	0.2		chr19	30039063	30039297	Uhrf2	+	0.1		chr3	52156394	52159197	POC1A	-	0.1	0
chr2	173688146	173695999	Rab22a	+	0.1		chr19	57378548	57379175	Fam160b1	+	0.1		chr3	52946553	52950230	SFMBT1	-	0.1	0
chr3	5241669	5245645	Zfhx4	+	0.2		chr19	29753599	29786449	9930021J03Rik	-	0.3		chr3	56626997	56628056	CCDC66	+	1.4	0
chr3	9264534	9265420	Zbtb10	+	0.1		chr19	16681869	16710941	Vps13a	-	0.1		chr3	56694758	56707753	FAM208A	-	0.2	0
chr3	27141625	27145059	Ect2	-	0.2		chr19	16707326	16725693	Vps13a	-	0.1		chr3	63884074	63938159	ATXN7	+	0.2	0
chr3	27620604	27643089	Fndc3b	-	0.5		chr19	24815657	24834905	Pgm5	-	0.2		chr3	63898263	63898901	ATXN7	+	0.8	0.3
chr3	35916219	35921187	Dcun1d1	-	0.1		chr19	37570382	37609105	Exoc6	+	0.1		chr3	71090478	71102924	FOXP1	-	0.2	0
chr3	37448407	37464658	Spata5	+	0.3		chr19	37570382	37573757	Exoc6	+	0.1		chr3	78987750	78988077	ROBO1	-	0.2	0
chr3	51308049	51326035	Elf2	-	0.9		chr19	42562551	42564341	R3hcc1l	+	0.8		chr3	93714717	93722752	ARL13B	+	0.3	0
chr3	56057949	56091120	Nbea	-	0.5		chr19	42562551	42576201	R3hcc1l	+	0.7		chr3	98487273	98492827	ST3GAL6	+	0.2	0
chr3	56079858	56091120	Nbea	-	1.1		chr19	42562551	42583543	R3hcc1l	+	0.1		chr3	107429298	107435696	BBX	+	0.2	0
chr3	56085241	56091120	Nbea	-	0.3		chr19	57751629	57755618	Atrnl1	+	0.4		chr3	107429298	107451870	BBX	+	0.2	0
chr3	59031545	59042413	Med12l	+	0.2		chr19	57629084	57657238	Atrnl1	+	0.2		chr3	110830876	110845182	PVRL3	+	0.5	0
chr3	66994516	66996590	Rsrc1	+	0.5		chr1	53885328	53914632	Hecw2	-	0.1		chr3	110830876	110866331	PVRL3	+	0.5	0
chr3	68616439	68621066	Gm21949/Schip1	+	0.2		chr1	53904248	53914632	Hecw2	-	0.2		chr3	113207791	113225452	SPICE1	-	0.1	0
chr3	84903500	84904079	Fbxw7	+	0.5		chr1	155953153	155962560	Cep350	-	0.6		chr3	119222378	119222868	TIMMDC1	+	0.2	0
chr3	88965811	88966328	Ash1l	+	0.2		chr1	151770831	151777559	Edem3	+	0.1		chr3	124996569	125050082	ZNF148	-	0.3	0
chr3	89001772	89007877	Ash1l	+	0.1		chr1	58417012	58417383	Clk1	-	0.1		chr3	125032151	125050082	ZNF148	-	0.8	0
chr3	95991443	95992278	Plekho1	-	0.1		chr1	140362948	140383095	Kcnt2	+	0.5		chr3	127816142	127823767	RUVBL1	-	0.1	0
chr3	103310308	103311513	Trim33	+	0.5		chr1	30837104	30863256	Phf3	-	0.2		chr3	127980970	127983624	EEFSEC	+	0.5	0.1
chr3	106531136	106539603	Cept1	-	0.1		chr1	30862986	30863256	Phf3	-	0.1		chr3	128525214	128526514	RAB7A	+	0.8	0
chr3	109525868	109528384	Vav3	+	0.1		chr1	170787345	170835040	Atf6	-	0.1		chr3	129599151	129599402	TMCC1	-	0	0.2
chr3	122747888	122748477	Pde5a	+	0.1		chr1	134834434	134842733	Ppp1r12b	-	0.2		chr3	133894452	133914026	RYK	-	0.2	0
chr3	131599864	131607463	Papss1	+	0.1		chr1	134834434	134902508	Ppp1r12b	-	0.1		chr3	142455220	142467302	TRPC1	+	0.5	0.3
chr3	139015545	139050588	Rap1gds1	-	0.2		chr1	134835784	134836167	Ppp1r12b	-	0.1		chr3	149563797	149639014	RNF13	+	0.3	0
chr3	142259129	142278001	Pdlim5	-	0.1		chr1	181956393	181961919	Enah	-	0.3		chr3	155611306	155624052	GMPS	+	0.2	0
chr3	145313990	145315417	Col24a1	+	0.1		chr1	180650741	180661602	Lin9	+	0.1		chr3	155611306	155629068	GMPS	+	0.1	0
chr3	152420014	152428832	Zzz3	+	0.8		chr1	87354403	87380008	Gigyf2	+	0.1		chr3	157839891	157841780	RSRC1	+	2	0.1
chr3	157972231	157975294	Ankrd13c	+	0.2		chr1	16440322	16509408	Stau2	-	0.3		chr3	157839891	157921034	RSRC1	+	0.1	0
chr4	8577954	8582493	Rab2a	+	0.3		chr1	66762047	66778108	Kansl1l	-	0.1		chr3	169854206	169867032	PHC3	-	0.2	0
chr4	9583811	9610938	Asph	-	0.3		chr1	66762047	66802168	Kansl1l	-	0.1		chr3	169863210	169867032	PHC3	-	0.2	0
chr4	9635900	9639347	Asph	-	1.4		chr1	66772905	66802168	Kansl1l	-	0.3		chr3	170906490	170912424	TNIK	-	0.3	0
chr4	16151916	16158430	Ripk2	-	0.2		chr1	66801048	66802168	Kansl1l	-	0.2		chr3	171830241	171851336	FNDC3B	+	0.1	0
chr4	32691713	32695565	Mdn1	+	0.1		chr1	156900585	156907778	Ralgps2	-	0.1		chr3	196118683	196129890	UBXN7	-	0.9	0.3
chr4	34839331	34839986	Zfp292	-	0.7		chr1	63148395	63148571	Ndufs1	-	0.1		chr3	196214269	196215554	RNF168	-	0.1	0
chr4	46460089	46468787	Anp32b	+	0.2		chr1	139039999	139062971	Dennd1b	+	0.2		chr3	196817782	196846401	DLG1	-	0.1	0
chr4	47383748	47396585	Tgfbr1	+	0.2		chr1	139053345	139062971	Dennd1b	+	0.4		chr3	196831773	196846401	DLG1	-	0.2	0.1
chr4	48604580	48617331	Tmeff1	+	0.6		chr1	175121727	175153230	Rgs7	-	0.1		chr3	196842797	196846401	DLG1	-	0.1	0.1
chr4	48636839	48650418	Tmeff1	+	0.8		chr1	78466966	78476305	Farsb	-	0.1		chr4	1219147	1235307	CTBP1	-	0.4	0.3
chr4	53481463	53491530	Slc44a1	+	0.1		chr1	60105310	60132033	Carf	+	0.2		chr4	1902352	1906105	WHSC1	+	0.2	0
chr4	56906214	56912130	Tmem245	-	0.3		chr1	43141697	43153254	Fhl2	-	0.9		chr4	1902352	1920350	WHSC1	+	0.2	0
chr4	57854561	57857037	Akap2/Pakap	+	0.2		chr1	192116268	192130460	Rcor3	-	0.1		chr4	1902352	1932497	WHSC1	+	0.1	0
chr4	57883023	57883202	Akap2/Pakap	+	0.2		chr1	192119914	192130460	Rcor3	-	0.1		chr4	1902352	1936989	WHSC1	+	0.3	0
chr4	58175930	58179707	Svep1	-	0.5		chr1	37490259	37498740	Mgat4a	-	0.1		chr4	1902352	1941505	WHSC1	+	0.3	0
chr4	59514273	59524476	Ptbp3	-	1		chr1	5089008	5098133	Atp6v1h	+	0.1		chr4	2659529	2674099	FAM193A	+	0.1	0
chr4	65155616	65156679	Pappa	+	0.1		chr1	80304079	80323056	Cul3	-	0.1		chr4	2951660	2955372	NOP14	-	0.2	0
chr4	84291692	84293662	Bnc2	-	0.3		chr1	66841621	66848466	Acadl	-	0.1		chr4	3088665	3109150	HTT	+	0.3	0.1
chr4	84971130	85006524	Cntln	+	0.2		chr1	177767654	177784998	Adss	-	0.1		chr4	6995910	7002978	TBC1D14	+	0.2	0
chr4	108478872	108479741	Zcchc11	+	1.2		chr1	153482741	153483872	Dhx9	-	0.2		chr4	7870348	7873807	AFAP1	-	0.2	0
chr4	117582599	117593162	Eri3	+	0.5		chr1	52479237	52490755	Nab1	-	0.1		chr4	10099334	10105610	WDR1	-	0.1	0
chr4	117582599	117615241	Eri3	+	0.1		chr1	33628394	33630433	Prim2	-	0.1		chr4	17816475	17816981	NCAPG	+	0.2	0
chr4	123923959	123929980	Rragc	+	0.1		chr1	190146951	190162313	Prox1	-	0.2		chr4	17963525	17974508	LCORL	-	0.1	0.2
chr4	126923063	126926023	Zmym4	-	0.8		chr1	106786702	106791789	Vps4b	-	0.1		chr4	20258294	20270504	SLIT2	+	0.2	0
chr4	129178240	129182532	S100pbp	-	0.1		chr1	55084532	55084785	Hspd1	-	0.1		chr4	37633006	37640126	RELL1	-	0.1	0
chr4	129178240	129183717	S100pbp	-	0.3		chr1	151476139	151478625	Rnf2	-	0.1		chr4	39739039	39776553	UBE2K	+	0.1	0
chr4	129317647	129322869	Rbbp4	-	0.2		chr1	177102961	177131096	Akt3	-	0.1		chr4	52729602	52744020	DCUN1D4	+	0.1	0
chr4	129838977	129842762	Ptp4a2	+	0.1		chr1	177096966	177131096	Akt3	-	0.1		chr4	52729602	52758017	DCUN1D4	+	0.4	0
chr4	129838977	129846539	Ptp4a2	+	0.2		chr1	160700711	160702460	Rabgap1l	-	0.4		chr4	52729602	52765544	DCUN1D4	+	0.1	0
chr4	130668924	130701110	Pum1	+	0.2		chr1	155173985	155197435	Stx6	+	0.6		chr4	54249939	54256040	FIP1L1	+	0.7	0
chr4	130718153	130719351	Pum1	+	0.8		chr1	91384564	91385346	Ilkap	-	0.9		chr4	54249939	54266006	FIP1L1	+	0.1	0
chr4	132656692	132673032	Eya3	+	0.2		chr1	16581926	16585431	Ube2w	-	0.2		chr4	54249939	54310270	FIP1L1	+	0.2	0
chr4	135223463	135238971	Clic4	-	0.3		chr1	151384316	151405545	Swt1	-	0.1		chr4	54280781	54294350	FIP1L1	+	0.2	0
chr4	136568572	136577204	Kdm1a	-	0.2		chr1	128252202	128260888	Ubxn4	+	0.1		chr4	56277780	56284152	TMEM165	+	0.3	0
chr4	137328712	137336129	Cdc42	-	0.1		chr1	24067898	24086611	Fam135a	-	0.1		chr4	73950965	73958017	ANKRD17	-	0.1	0
chr4	137604522	137608182	Usp48	+	0.2		chr1	127791604	127799553	Ccnt2	+	0.2		chr4	73984404	73991029	ANKRD17	-	0.3	0
chr4	149383737	149387216	Ube4b	-	0.2		chr1	55204182	55206615	Rftn2	-	0.1		chr4	77045801	77065626	NUP54	-	0.2	0
chr4	149994468	149996381	H6pd	-	0.2		chr1	165390413	165392232	Dcaf6	-	0.1		chr4	77055327	77065626	NUP54	-	0.7	0
chr4	150406195	150406664	Rere	+	0.7		chr1	165350883	165357546	Dcaf6	-	0.1		chr4	83799882	83803093	SEC31A	-	0.2	0
chr4	150439342	150477468	Rere	+	0.3		chr1	150428119	150429545	Tpr	+	0.2		chr4	87967317	87968746	AFF1	+	0.7	0
chr4	150439342	150510038	Rere	+	0.1		chr1	150406461	150407577	Tpr	+	0.6		chr4	113483526	113506881	ZGRF1	-	0.3	0
chr4	150468694	150477468	Rere	+	0.2		chr1	181825621	181832232	Lbr	-	0.3		chr4	129913321	129925031	SCLT1	-	0.1	0.1
chr4	150468694	150510038	Rere	+	0.3		chr1	119567795	119579077	Epb41l5	-	0.1		chr4	144464661	144465125	SMARCA5	+	0.9	0.2
chr4	150468694	150534945	Rere	+	0.1		chr1	143667624	143677855	Cdc73	-	0.1		chr4	148743877	148744108	ARHGAP10	+	0	0.1
chr4	150500002	150510038	Rere	+	0.3		chr1	53256628	53282092	Pms1	-	1.6		chr4	148778703	148803083	ARHGAP10	+	0.2	0
chr4	151830417	151835883	Camta1	-	0.4		chr1	157286730	157299264	Rasal2	-	0.1		chr4	149356255	149358014	NR3C2	-	0.2	0
chr4	152020189	152020708	Zbtb48	-	0.2		chr1	87880367	87881939	Dgkd	+	0.2		chr4	151656409	151729550	LRBA	-	0.1	0
chr4	155515630	155535464	Gnb1	+	0.1		chr1	190885333	190899571	Rps6kc1	-	0.1		chr4	154315413	154318485	MND1	+	0.3	0
chr5	3747020	3772787	Ankib1	-	1.4		chr1	128151743	128153399	R3hdm1	+	0.1		chr4	174169130	174169591	GALNT7	+	0.2	0
chr5	3755593	3772787	Ankib1	-	0.5		chr1	7120193	7120615	Pcmtd1	+	0.1		chr4	178274461	178281831	NEIL3	+	0.1	0
chr5	5195277	5249228	Cdk14	-	0.2		chr2	60001505	60006189	Baz2b	-	0.1		chr4	186168447	186188309	SNX25	+	0.1	0
chr5	5227163	5249228	Cdk14	-	0.1		chr2	24813526	24825067	Ehmt1	-	0.3		chr4	187627716	187630999	FAT1	-	1	0.4
chr5	17678311	17682083	Sema3c	+	0.1		chr2	24847943	24858250	Ehmt1	-	0.1		chr5	619104	620376	CEP72	+	0.4	0.3
chr5	23979487	24000019	Fam126a	-	0.1		chr2	24863222	24877626	Ehmt1	-	0.1		chr5	6737622	6746540	PAPD7	+	0.2	0
chr5	25347360	25349940	Kmt2c	-	0.3		chr2	24877454	24887069	Ehmt1	-	0.1		chr5	32135677	32143986	GOLPH3	-	0.2	0.1
chr5	28358273	28368313	Rbm33	+	0.1		chr2	24884145	24887069	Ehmt1	-	0.1		chr5	36953719	36976504	NIPBL	+	0.1	0
chr5	29323801	29346906	Lmbr1	-	0.1		chr2	72970154	72971514	Sp3	-	0.1		chr5	38991050	39003724	RICTOR	-	0.2	0.1
chr5	31466231	31468240	Zfp512	+	0.2		chr2	25596432	25602555	Rabl6	-	0.1		chr5	43122140	43162033	ZNF131	+	0.2	0
chr5	32819865	32835688	Prr14l	-	0.6		chr2	73845438	73846375	Atf2	-	0.1		chr5	56542126	56546968	GPBP1	+	0.1	0
chr5	33843111	33846267	Whsc1	+	2.5		chr2	77023445	77030707	Ccdc141	-	0.1		chr5	60768507	60790237	ZSWIM6	+	0.3	0
chr5	33843111	33868878	Whsc1	+	0.3		chr2	146889020	146891284	Kiz	+	0.9		chr5	65284462	65290692	ERBB2IP	+	0.2	0
chr5	34342521	34350071	Rnf4	+	0.6		chr2	146387227	146406432	Ralgapa2	-	0.1		chr5	68470703	68471364	CCNB1	+	0.3	0.2
chr5	34342521	34350838	Rnf4	+	0.3		chr2	31604613	31605343	Fubp3	+	0.3		chr5	70888752	70900295	MCCC2	+	0.1	0
chr5	34410580	34444913	Fam193a	+	0.2		chr2	37469376	37475466	Rabgap1	+	0.1		chr5	72370568	72373320	FCHO2	+	0.6	0.2
chr5	35935551	35936132	Afap1	+	0.5		chr2	153352188	153357178	Asxl1	+	0.5		chr5	74109664	74137504	FAM169A	-	0.2	0.2
chr5	43758221	43773659	Fbxl5	-	0.6		chr2	156745834	156749356	Dlgap4	+	0.1		chr5	74130250	74137504	FAM169A	-	0.4	0.4
chr5	45775391	45776499	Lcorl	-	0.1		chr2	5973468	5988472	Upf2	+	0.2		chr5	76758919	76760634	WDR41	-	0.2	0.2
chr5	45775391	45795358	Lcorl	-	0.2		chr2	142648427	142690701	Kif16b	-	0.1		chr5	78734832	78752841	HOMER1	-	0.3	0
chr5	48242548	48249941	Slit2	+	0.2		chr2	20887105	20892177	Arhgap21	-	0.1		chr5	122881110	122893258	CSNK1G3	+	0.3	0.2
chr5	52180981	52184903	Dhx15	-	0.4		chr2	20854934	20860036	Arhgap21	-	0.1		chr5	127611729	127611852	FBN2	-	0.1	0
chr5	65565988	65581468	Ube2k	+	0.6		chr2	20855353	20860036	Arhgap21	-	1.2		chr5	134076752	134079742	CAMLG	+	0.3	0
chr5	65565988	65594548	Ube2k	+	3		chr2	166834470	166836457	Arfgef2	+	0.1		chr5	137278563	137278905	FAM13B	-	0.1	0
chr5	66307534	66313429	Apbb2	-	0.1		chr2	92214048	92230724	Phf21a	+	0.9		chr5	137320945	137324004	FAM13B	-	0.6	0.1
chr5	66391626	66400281	Apbb2	-	0.2		chr2	74568940	74573626	Lnp	-	1.1		chr5	138614015	138614818	MATR3	+	0.2	0.2
chr5	73194985	73221072	Fryl	-	0.4		chr2	10058995	10064311	Atp5c1	-	0.5		chr5	138699447	138700432	PAIP2	+	0.3	0
chr5	73510885	73534697	Dcun1d4	+	0.1		chr2	35643887	35661625	Dab2ip	+	0.1		chr5	138979956	138994551	UBE2D2	+	0.1	0
chr5	90298539	90304065	Ankrd17	-	0.1		chr2	152885010	152889322	Tpx2	+	0.1		chr5	139819703	139825560	ANKHD1/ANKHD1-EIF4EBP3	+	0.4	0
chr5	90946789	90974415	Mthfd2l	+	0.4		chr2	104470748	104471847	Hipk3	-	1.1		chr5	139819703	139828890	ANKHD1/ANKHD1-EIF4EBP3	+	0.7	0
chr5	93154869	93162292	Sept11	+	0.3		chr2	140008698	140057499	Tasp1	-	0.1		chr5	142779220	142780417	NR3C1	-	0.2	0
chr5	96091583	96098313	Cnot6l	-	0.2		chr2	140042093	140057499	Tasp1	-	0.6		chr5	147774276	147796767	FBXO38	+	0.1	0
chr5	96106215	96134132	Cnot6l	-	0.3		chr2	139977606	140057499	Tasp1	-	0.1		chr5	151176787	151178874	G3BP1	+	0.2	0
chr5	96128942	96134132	Cnot6l	-	0.7		chr2	61613650	61627839	Tank	+	0.4		chr5	153413350	153414527	FAM114A2	-	0.2	0
chr5	97027830	97031242	Bmp2k	+	0.3		chr2	61613650	61644422	Tank	+	0.1		chr5	154169884	154191200	LARP1	+	0.1	0
chr5	100404014	100408113	Sec31a	-	0.2		chr2	119921365	119921842	Mga	+	0.1		chr5	167915606	167921655	RARS	+	0.1	0.2
chr5	100405443	100408113	Sec31a	-	0.1		chr2	126812695	126840816	Trpm7	-	0.1		chr5	167986036	167996003	PANK3	-	0.2	0
chr5	100475688	100480321	Lin54	-	0.3		chr2	91565620	91568250	Ckap5	+	0.1		chr5	170305100	170323119	RANBP17	+	0.2	0
chr5	100475688	100485855	Lin54	-	0.8		chr2	91546321	91560911	Ckap5	+	0.1		chr5	176370335	176385155	UIMC1	-	0.1	0.2
chr5	100485139	100485855	Lin54	-	0.2		chr2	91562753	91563113	Ckap5	+	0.3		chr5	176468126	176477937	ZNF346	+	0.1	0
chr5	106619539	106638635	Zfp644	-	0.4		chr2	23537327	23545579	Spopl	-	1.4		chr5	176671195	176673797	NSD1	+	0.3	0
chr5	106634830	106638635	Zfp644	-	0.6		chr2	131511983	131516443	Smox	+	0.7		chr5	176671195	176675325	NSD1	+	0.1	0
chr5	106635609	106638635	Zfp644	-	0.2		chr2	18284622	18317000	Dnajc1	-	0.1		chr5	176963358	176966148	FAM193B	-	0.1	0
chr5	107764675	107790508	Evi5	-	0.1		chr2	144255339	144255604	Snx5	-	0.2		chr5	179132679	179137066	CANX	+	0.2	0
chr5	107764675	107799260	Evi5	-	0.1		chr2	18101457	18123812	Mllt10	+	0.1		chr5	179136873	179147561	CANX	+	0.2	0
chr5	107788198	107799260	Evi5	-	0.2		chr2	18101457	18126229	Mllt10	+	0.1		chr5	179665331	179668155	MAPK9	-	0.2	0
chr5	110265511	110267265	Pgam5	-	0.2		chr2	18101457	18146872	Mllt10	+	0.2		chr5	179688683	179707608	MAPK9	-	0.8	0.1
chr5	110755396	110756766	Ep400	-	0.2		chr2	18122244	18123812	Mllt10	+	0.1		chr6	4891946	4892613	CDYL	+	5.5	0.5
chr5	111182923	111183431	Ttc28	+	0.2		chr2	18092783	18146872	Mllt10	+	0.1		chr6	7176887	7189555	RREB1	+	0.2	0
chr5	111335494	111349574	Pitpnb	+	0.1		chr2	18092783	18109891	Mllt10	+	0.1		chr6	7410618	7411684	RIOK1	+	0.1	0
chr5	111346482	111349574	Pitpnb	+	0.4		chr2	25965662	25966948	Camsap1	-	0.5		chr6	13632601	13644961	RANBP9	-	0.3	0
chr5	114102382	114103826	Usp30	+	0.2		chr2	125833723	125836239	Cops2	-	0.1		chr6	13639794	13644961	RANBP9	-	0.1	0
chr5	118092495	118095729	Fbxw8	-	0.2		chr2	125840323	125849853	Cops2	-	0.1		chr6	18236682	18258636	DEK	-	0.3	0
chr5	118593332	118593570	Med13l	+	4.5		chr2	34432002	34444406	Mapkap1	+	0.4		chr6	18256591	18258636	DEK	-	0.1	0
chr5	118671012	118680971	Med13l	+	0.2		chr2	34497700	34563162	Mapkap1	+	0.1		chr6	30618770	30619243	C6orf136	+	0.4	0
chr5	121407192	121409204	Naa25	+	0.1		chr2	132564626	132572254	Gpcpd1	-	0.1		chr6	35586872	35610620	FKBP5	-	0.3	0
chr5	121745722	121749229	Atxn2	+	1.2		chr2	69977718	69988896	Ubr3	+	0.1		chr6	42559888	42562042	UBR2	+	0.1	0
chr5	124391921	124398509	Sbno1	-	0.1		chr2	69977718	69993812	Ubr3	+	0.1		chr6	47251673	47254331	TNFRSF21	-	0.1	0
chr5	124576797	124577152	Eif2b1	-	0.1		chr2	69914413	69922933	Ubr3	+	0.1		chr6	52132662	52134024	MCM3	-	0.2	0
chr5	130187400	130191043	Rabgef1	+	0.4		chr2	48870288	48873473	Acvr2a	+	0.5		chr6	57058639	57075243	RAB23	-	0.2	0
chr5	130187400	130198116	Rabgef1	+	0.6		chr2	128736562	128738369	Mertk	+	0.1		chr6	76331247	76344527	SENP6	+	0.1	0
chr5	132258923	132259136	Auts2	-	0.2		chr2	14288986	14294944	Mrc1	+	0.1		chr6	76357446	76369123	SENP6	+	0.1	0
chr5	137311873	137312233	Trip6	-	0.5		chr2	163059500	163062549	Mybl2	+	0.1		chr6	79752559	79770535	PHIP	-	0.2	0
chr5	140425261	140427567	Eif3b	+	0.1		chr2	18906228	18908152	Pip4k2a	-	0.5		chr6	87925620	87928449	ZNF292	+	0.1	0
chr5	143090119	143090929	Rnf216	-	0.2		chr2	13216769	13241795	Rsu1	-	0.1		chr6	90461149	90472249	MDN1	-	0.1	0
chr5	146259504	146271735	Cdk8	+	0.3		chr2	37627434	37647285	Strbp	-	0.1		chr6	105280916	105291173	HACE1	-	0.2	0
chr5	147450652	147455188	Pan3	+	0.8		chr2	120901601	120907025	Ubr1	-	0.1		chr6	107824860	107827631	SOBP	+	0.4	0
chr6	3522682	3562358	Ccdc132	+	0.1		chr2	76802230	76818816	Ttn	-	0.1		chr6	111208707	111211559	AMD1	+	0.1	0.2
chr6	8537816	8558586	Glcci1	+	0.2		chr2	76803292	76818816	Ttn	-	0.1		chr6	135360710	135363264	HBS1L	-	0.2	0
chr6	8537816	8579739	Glcci1	+	0.2		chr2	76847387	76881839	Ttn	-	0.3		chr6	137015277	137019820	MAP3K5	-	0.2	0
chr6	8537816	8582790	Glcci1	+	0.4		chr2	76850569	76884197	Ttn	-	0.2		chr6	139264649	139265759	REPS1	-	0.1	0
chr6	17844908	17855028	St7	+	0.2		chr2	76853604	76856366	Ttn	-	0.1		chr6	146209155	146216113	SHPRH	-	0.2	0
chr6	28242976	28247284	Zfp800	-	0.2		chr2	76856264	76881839	Ttn	-	0.1		chr6	155095122	155116273	SCAF8	+	0.2	0
chr6	28526052	28545598	Snd1	+	0.1		chr2	76857396	76881839	Ttn	-	0.2		chr6	158994451	159010814	TMEM181	+	0.3	0
chr6	30088832	30126359	Nrf1	+	0.1		chr2	76857903	76881839	Ttn	-	11.1		chr6	158994451	159046786	TMEM181	+	0.1	0
chr6	31418930	31433131	Mkln1	+	0.4		chr2	76857903	76884197	Ttn	-	3.9		chr6	159001971	159010814	TMEM181	+	0.2	0.2
chr6	35064897	35080226	Cnot4	-	0.2		chr2	76857903	76884633	Ttn	-	0.2		chr6	159004985	159010814	TMEM181	+	0.2	0.3
chr6	35077980	35080226	Cnot4	-	0.4		chr2	76857903	76887006	Ttn	-	0.1		chr6	161455290	161471011	MAP3K4	+	1	0
chr6	37353556	37364143	Creb3l2	-	0.3		chr2	76857903	76888087	Ttn	-	0.2		chr6	161469647	161471011	MAP3K4	+	0.3	0
chr6	37903532	37919490	Trim24	+	0.2		chr2	76857903	76893177	Ttn	-	0.2		chr6	163876310	163899928	QKI	+	0.1	0
chr6	37903532	37931500	Trim24	+	0.3		chr2	76857903	76894423	Ttn	-	0.1		chr6	167435896	167447459	FGFR1OP	+	0.3	0
chr6	37927525	37931500	Trim24	+	0.2		chr2	76863273	76868085	Ttn	-	1.4		chr6	170033042	170052104	WDR27	-	0.3	0
chr6	38461474	38470222	Ubn2	+	0.1		chr2	120533510	120535679	Zfp106	-	0.2		chr6	170846321	170858201	PSMB1	-	0.2	0
chr6	38470151	38484125	Ubn2	+	0.1		chr2	147024714	147025306	Xrn2	+	0.1		chr7	716865	751164	PRKAR1B	-	0.1	0
chr6	47484743	47509103	Cul1	+	0.2		chr2	147024714	147026439	Xrn2	+	0.1		chr7	1937835	1976533	MAD1L1	-	0.2	0
chr6	47501167	47502590	Cul1	+	0.4		chr2	163636810	163639327	Serinc3	-	0.1		chr7	2252846	2259091	MAD1L1	-	0.2	0
chr6	47540676	47577667	Ezh2	-	0.4		chr2	68390913	68410141	Stk39	-	1.2		chr7	2252846	2262389	MAD1L1	-	0.2	0
chr6	47551731	47577667	Ezh2	-	0.4		chr2	68263234	68410141	Stk39	-	0.1		chr7	3658711	3681737	SDK1	+	0.3	0
chr6	47576535	47577667	Ezh2	-	1.8		chr2	68358813	68369105	Stk39	-	0.3		chr7	5256193	5256818	WIPI2	+	0.2	0
chr6	47576562	47577667	Ezh2	-	0.4		chr2	68358813	68410141	Stk39	-	0.4		chr7	6150755	6155154	USP42	+	0.1	0
chr6	50143718	50163649	Mpp6	+	0.7		chr2	84368546	84377045	Calcrl	-	0.1		chr7	17885217	17890587	SNX13	-	0.1	0
chr6	52619976	52630349	Hibadh	-	0.2		chr2	128935311	128939936	Zc3h8	-	0.1		chr7	17908029	17915413	SNX13	-	0.2	0
chr6	65855948	65870469	Prdm5	+	0.5		chr2	166928957	166929987	Cse1l	+	0.1		chr7	22347957	22357656	RAPGEF5	-	0.1	0
chr6	65855948	65901859	Prdm5	+	0.2		chr2	12355276	12386679	Fam188a	-	0.2		chr7	22999874	23030758	FAM126A	-	0.2	0
chr6	65862914	65901859	Prdm5	+	0.5		chr2	12396178	12410080	Fam188a	-	0.1		chr7	23015828	23023664	FAM126A	-	0.2	0
chr6	67271197	67277938	Serbp1	+	0.1		chr2	39204832	39206717	Ppp6c	-	0.1		chr7	23650789	23651172	CCDC126	+	0.1	0
chr6	72858773	72861925	Kcmf1	-	0.2		chr2	143973468	143974609	Rrbp1	-	0.1		chr7	24659670	24708279	MPP6	+	0.1	0
chr6	88355482	88358642	Eefsec	-	0.4		chr2	76906253	76909953	Ttn	-	0.1		chr7	24663284	24708279	MPP6	+	0.6	0
chr6	100611735	100637122	Shq1	-	0.2		chr2	119076935	119081625	Casc5	+	2		chr7	24663284	24720139	MPP6	+	0.1	0
chr6	108813626	108818613	Arl8b	+	0.2		chr2	119076935	119086650	Casc5	+	0.8		chr7	28527792	28547355	CREB5	+	0.2	0
chr6	112672123	112681676	Rad18	-	0.2		chr2	119077897	119081625	Casc5	+	0.2		chr7	33185853	33217203	BBS9	+	0.2	0
chr6	113408904	113409340	Ttll3	+	0.3		chr2	167507046	167511326	Rnf114	+	0.1		chr7	40027197	40027857	CDK13	+	0.4	0
chr6	119052600	119057515	Cacna1c	-	1.1		chr2	120127591	120137075	Ehd4	-	0.1		chr7	40027197	40041630	CDK13	+	0.2	0
chr6	119824385	119825209	Erc1	-	0.2		chr2	104608870	104609186	Cstf3	+	0.1		chr7	42187824	42188067	GLI3	-	0.1	0
chr6	119920109	119921028	Rad52	+	0.2		chr2	122070864	122072309	Spg11	-	0.1		chr7	56049902	56051561	GBAS	+	0.1	0.2
chr6	120870765	120876346	Bcl2l13	+	0.2		chr2	131273910	131287597	Pank2	+	0.2		chr7	65592690	65599361	CRCP	+	0.7	0
chr6	134506195	134513419	Lrp6	-	0.8		chr2	70770003	70786995	Tlk1	-	3.1		chr7	65751497	65751696	TPST1	+	0.1	0.1
chr6	134541651	134542045	Lrp6	-	1		chr2	70738420	70786995	Tlk1	-	0.2		chr7	72873865	72884813	BAZ1B	-	0.1	0
chr6	134758618	134761434	Dusp16	-	0.7		chr2	75891791	75902979	Agps	+	0.1		chr7	72883846	72884813	BAZ1B	-	0.2	0
chr6	140633688	140648085	Aebp2	+	0.2		chr2	156264280	156276668	Phf20	+	0.1		chr7	74119495	74131270	GTF2I	+	0.1	0
chr6	143180586	143197565	Etnk1	+	0.1		chr2	166609737	166613260	Prex1	-	0.1		chr7	74119495	74133260	GTF2I	+	0.2	0
chr6	145032782	145039635	Bcat1	-	0.2		chr2	5052987	5054716	Optn	-	0.1		chr7	91924202	91957214	ANKIB1	+	0.4	0
chr7	16883126	16883510	Dact3	+	0.4		chr3	97713067	97754545	Pde4dip	-	0.3		chr7	92921014	92940584	VPS50	+	0.1	0
chr7	19436937	19437518	Mark4	-	0.3		chr3	97741317	97743602	Pde4dip	-	0.1		chr7	99001020	99002576	PDAP1	-	0.1	0
chr7	29997749	29998210	Zfp568	+	0.3		chr3	97792738	97796808	Pde4dip	-	0.2		chr7	99621041	99621930	ZKSCAN1	+	0.7	0.1
chr7	34116593	34119206	Wtip	-	0.3		chr3	86291426	86328356	Lrba	+	0.2		chr7	100410368	100410830	EPHB4	-	0.2	0
chr7	44915840	44916470	Ap2a1	-	0.3		chr3	86295088	86304733	Lrba	+	0.1		chr7	102398300	102401858	FAM185A	+	0.1	0
chr7	46590606	46635556	Sergef	-	0.1		chr3	103310308	103311513	Trim33	+	0.5		chr7	102962378	102963241	DNAJC2	-	0.3	0
chr7	49791972	49806626	Prmt3	+	0.2		chr3	152420014	152428832	Zzz3	+	0.2		chr7	104678572	104681470	KMT2E	+	0.1	0.2
chr7	51887911	51897372	Gas2	+	1.1		chr3	116348453	116366706	Cdc14a	-	0.1		chr7	121753171	121773795	AASS	-	0.1	0
chr7	51887911	51926544	Gas2	+	0.3		chr3	116392821	116404618	Cdc14a	-	0.1		chr7	128655032	128658211	TNPO3	-	0.5	0.2
chr7	51887911	51953301	Gas2	+	0.6		chr3	116776528	116782643	Agl	-	0.2		chr7	128845043	128846428	SMO	+	0.3	0
chr7	51936553	51953301	Gas2	+	0.2		chr3	116778618	116782643	Agl	-	0.3		chr7	129760588	129762042	KLHDC10	+	0.2	0
chr7	59240966	59247217	Ube3a	+	1.1		chr3	94519047	94562000	Snx27	-	0.1		chr7	131060182	131084192	MKLN1	+	0.2	0
chr7	66125241	66125737	Chsy1	+	0.5		chr3	57769039	57796285	Rnf13	+	0.1		chr7	135262543	135277940	NUP205	+	0.2	0.1
chr7	67264864	67268400	Mef2a	-	0.1		chr3	28532887	28542098	Tnik	+	0.1		chr7	139415730	139416814	HIPK2	-	0.4	0
chr7	68003809	68004355	Igf1r	+	0.2		chr3	14545495	14559391	Lrrcc1	+	0.1		chr7	140055467	140058585	SLC37A3	-	0.1	0.2
chr7	73501908	73503514	Chd2	-	0.1		chr3	30914094	30916717	Phc3	-	0.1		chr7	140402665	140404763	NDUFB2	+	0.1	0.1
chr7	73514089	73519708	Chd2	-	0.2		chr3	27141625	27145059	Ect2	-	0.2		chr7	141336759	141349133	AGK	+	0.4	0
chr7	74504176	74504642	Slco3a1	-	0.3		chr3	84903500	84904079	Fbxw7	+	0.1		chr7	148543561	148544397	EZH2	-	0.3	0.1
chr7	81893798	81905636	Hdgfrp3	-	0.9		chr3	142277816	142284916	Pdlim5	-	0.1		chr7	148851036	148851432	ZNF398	+	0.1	0
chr7	89955530	89962361	Eed	-	1		chr3	35916219	35921187	Dcun1d1	-	0.1		chr7	151946960	151948051	KMT2C	-	0.1	0
chr7	90189149	90197020	Picalm	+	0.3		chr3	51308049	51326035	Elf2	-	1.8		chr7	152007050	152012423	KMT2C	-	0.2	0
chr7	97660812	97664766	Rsf1	+	0.3		chr3	51323221	51326035	Elf2	-	0.2		chr7	152007050	152055760	KMT2C	-	0.1	0
chr7	97705588	97716539	Clns1a	+	0.2		chr3	106531136	106539603	Cept1	-	0.1		chr7	155457868	155473602	RBM33	+	0.2	0
chr7	98243948	98266247	Acer3	-	0.1		chr3	119740314	119753116	Ptbp2	-	0.1		chr7	155465560	155473602	RBM33	+	0.5	0
chr7	98251889	98266247	Acer3	-	0.1		chr3	116647781	116651499	Hiat1	-	0.1		chr7	155499553	155511137	RBM33	+	0.2	0
chr7	99935161	99955540	Rnf169	-	1.2		chr3	69076749	69095615	Kpna4	-	0.1		chr7	156619298	156629579	LMBR1	-	0.3	0.3
chr7	100354708	100355361	Ppme1	-	0.1		chr3	108123541	108123837	Gnai3	-	0.1		chr7	156758963	156759786	NOM1	+	0.1	0.1
chr7	110027070	110031766	Ipo7	+	0.8		chr3	100632503	100656274	Man1a2	-	0.1		chr7	158662545	158669382	WDR60	+	0.1	0
chr7	112759383	112759639	Tead1	+	0.3		chr3	100644540	100656274	Man1a2	-	0.1		chr8	15508205	15531345	TUSC3	+	0.1	0
chr7	114058539	114060419	Rras2	-	1.9		chr3	40760363	40760915	Hspa4l	+	0.3		chr8	18622958	18662408	PSD3	-	0.3	0
chr7	114219525	114223347	Copb1	-	0.1		chr3	109525868	109528384	Vav3	+	0.3		chr8	18656804	18662408	PSD3	-	0.5	0.2
chr7	116358635	116360100	Pik3c2a	-	0.2		chr3	95991443	95992278	Plekho1	-	0.2		chr8	26439484	26441499	DPYSL2	+	0.1	0
chr7	116358635	116368189	Pik3c2a	-	0.1		chr3	32554154	32564305	Mfn1	+	0.1		chr8	28013458	28019595	ELP3	+	0.1	0
chr7	116359995	116368189	Pik3c2a	-	0.7		chr3	66994516	66996590	Rsrc1	+	0.2		chr8	29959413	29962002	LEPROTL1	+	0	0.1
chr7	116387843	116391393	Pik3c2a	-	0.5		chr3	146463184	146493843	Spata1	-	0.1		chr8	37623043	37623873	PROSC	+	0.4	0.4
chr7	116417452	116418581	Pik3c2a	-	0.2		chr3	56057949	56091120	Nbea	-	0.1		chr8	37727937	37735069	RAB11FIP1	-	0.1	0
chr7	118193449	118196035	Smg1	-	0.2		chr3	56079858	56091120	Nbea	-	0.1		chr8	61707544	61714152	CHD7	+	0.1	0
chr7	121047837	121057399	Mettl9	+	5.1		chr3	69730404	69731655	Nmd3	+	0.2		chr8	62593526	62596747	ASPH	-	1.2	0.2
chr7	121052086	121057399	Mettl9	+	0.5		chr3	89043118	89043643	Ash1l	+	0.1		chr8	67513932	67514758	MYBL1	-	0.4	0
chr7	130218997	130242644	Fgfr2	-	0.3		chr3	88965811	88966328	Ash1l	+	0.1		chr8	68015271	68031056	CSPP1	+	0.1	0
chr7	130241199	130242644	Fgfr2	-	0.2		chr3	89001772	89007877	Ash1l	+	0.3		chr8	71071739	71075089	NCOA2	-	0.2	0.2
chr7	132966506	132973623	Zranb1	+	0.2		chr3	89001772	89026506	Ash1l	+	0.1		chr8	72211281	72246409	EYA1	-	0.2	0
chr7	134874057	134876315	Dock1	+	0.5		chr3	122747888	122748477	Pde5a	+	0.2		chr8	74585341	74601048	STAU2	-	0.2	0
chr7	139477994	139481719	Inpp5a	+	0.4		chr3	122781566	122818067	Pde5a	+	0.1		chr8	98817580	98837381	LAPTM4B	+	0.1	0
chr8	3258382	3258934	Insr	-	0.4		chr3	122794259	122804609	Pde5a	+	0.1		chr8	99718694	99719539	STK3	-	0.2	0
chr8	8639205	8639489	Efnb2	-	0.5		chr3	122794259	122818067	Pde5a	+	0.1		chr8	103372298	103373854	UBR5	-	0.1	0
chr8	36850163	36858075	Dlc1	-	0.2		chr3	85730258	85741374	Fam160a1	-	0.1		chr8	104417003	104420012	SLC25A32	-	0.4	0
chr8	36937559	36938758	Dlc1	-	1.1		chr3	27620604	27643089	Fndc3b	-	0.1		chr8	109462051	109468159	EMC2	+	0.3	0
chr8	39063190	39071516	Tusc3	+	0.2		chr3	59031545	59042413	Med12l	+	0.4		chr8	117668094	117671219	EIF3H	-	0.1	0
chr8	41076231	41084840	Mtus1	-	0.2		chr3	59037559	59042413	Med12l	+	0.1		chr8	131164981	131193126	ASAP1	-	0.3	0
chr8	41082613	41084840	Mtus1	-	0.2		chr3	121228309	121231323	Tmem56	-	0.1		chr8	131370262	131374017	ASAP1	-	0.4	0.2
chr8	46103514	46105291	Snx25	-	0.1		chr3	121228309	121235764	Tmem56	-	0.1		chr8	141874410	141900868	PTK2	-	0.1	0
chr8	47899435	47900856	Wwc2	-	0.7		chr4	103139357	103150628	Mier1	+	0.1		chr8	142264087	142264728	SLC45A4	-	0.4	0
chr8	47899435	47920698	Wwc2	-	0.1		chr4	133719536	133723051	Arid1a	-	0.2		chr9	4823547	4833228	RCL1	+	0.2	0
chr8	66877666	66887875	Naf1	+	0.2		chr4	88121269	88232782	Focad	+	0.1		chr9	6880011	6893232	KDM4C	+	0.5	0.2
chr8	67882980	67908889	Psd3	-	0.2		chr4	43087902	43101874	Unc13b	+	0.1		chr9	16727794	16738483	BNC2	-	0.3	0
chr8	67904116	67908889	Psd3	-	0.4		chr4	151830417	151835883	Camta1	-	0.2		chr9	20923658	20933102	FOCAD	+	0.1	0
chr8	69935778	69936036	Gatad2a	-	0.2		chr4	150406195	150406664	Rere	+	0.1		chr9	33953282	33963789	UBAP2	-	0.4	0.4
chr8	69935778	69950754	Gatad2a	-	0.1		chr4	150439342	150477468	Rere	+	0.1		chr9	33953282	33973235	UBAP2	-	0.2	0
chr8	72367903	72380306	Eps15l1	-	0.6		chr4	150468694	150477468	Rere	+	0.1		chr9	33953282	33996331	UBAP2	-	0.2	0
chr8	73214124	73214312	Large	-	0.3		chr4	131997498	132007438	Epb41	-	0.1		chr9	33960823	33963789	UBAP2	-	0.1	0
chr8	77310730	77365160	Arhgap10	-	0.3		chr4	132000199	132003794	Epb41	-	0.2		chr9	33960823	33973235	UBAP2	-	0.1	0
chr8	77344639	77351672	Arhgap10	-	0.2		chr4	131967787	132000304	Epb41	-	0.1		chr9	33971648	33973235	UBAP2	-	2.1	0
chr8	77344639	77358634	Arhgap10	-	0.1		chr4	109083088	109087485	Osbpl9	-	0.1		chr9	33986757	33998862	UBAP2	-	0.2	0
chr8	77344639	77365160	Arhgap10	-	1.1		chr4	109083088	109102592	Osbpl9	-	0.1		chr9	33986757	34017187	UBAP2	-	0.2	0
chr8	77351613	77365160	Arhgap10	-	0.4		chr4	99212576	99235186	Atg4c	+	0.1		chr9	37424841	37426651	GRHPR	+	0.2	0.2
chr8	77450692	77450923	Arhgap10	-	0.2		chr4	130668924	130701110	Pum1	+	0.1		chr9	82227570	82242363	TLE4	+	0.1	0
chr8	78515585	78531158	Slc10a7	+	0.2		chr4	130718153	130719351	Pum1	+	0.7		chr9	86292641	86293514	UBQLN1	-	0.3	0.1
chr8	79091832	79092066	Zfp827	+	0.2		chr4	120447032	120483833	Scmh1	+	0.1		chr9	88200377	88248289	AGTPBP1	-	0.1	0
chr8	79118174	79136663	Zfp827	+	0.3		chr4	53481463	53528748	Slc44a1	+	0.1		chr9	88233897	88248289	AGTPBP1	-	0.1	0
chr8	79371783	79372364	Smad1	-	0.4		chr4	74348399	74359528	Kdm4c	+	0.2		chr9	88284399	88327481	AGTPBP1	-	0.1	0
chr8	80800100	80800395	Gab1	-	0.3		chr4	9537678	9604629	Asph	-	0.1		chr9	95018961	95032265	IARS	-	0.2	0.1
chr8	84771783	84772315	Nfix	-	2.9		chr4	9583811	9610938	Asph	-	0.6		chr9	95030455	95032265	IARS	-	0.2	0
chr8	84864057	84864552	Farsa	+	0.7		chr4	9635900	9639347	Asph	-	1.2		chr9	96233422	96238620	FAM120A	+	0.6	0.2
chr8	85875633	85879810	Phkb	+	0.2		chr4	9508626	9542310	Asph	-	0.1		chr9	96233422	96261168	FAM120A	+	1.3	0.2
chr8	85875633	85901957	Phkb	+	0.1		chr4	9508626	9532065	Asph	-	0.1		chr9	98740342	98766983	ERCC6L2	+	0.2	0
chr8	86860425	86862110	N4bp1	-	0.4		chr4	9529885	9532065	Asph	-	0.1		chr9	99271954	99327765	CDC14B	-	0.2	0
chr8	105178592	105202547	Cbfb	+	0.5		chr4	145148316	145152798	Vps13d	-	0.1		chr9	99284787	99327765	CDC14B	-	0.4	0
chr8	105178592	105202578	Cbfb	+	0.6		chr4	117582599	117593162	Eri3	+	0.4		chr9	103261046	103279053	MSANTD3-TMEFF1/TMEFF1	+	1	0
chr8	106078603	106079741	Nfatc3	+	0.1		chr4	117582599	117615241	Eri3	+	0.2		chr9	103261046	103312442	MSANTD3-TMEFF1/TMEFF1	+	0.2	0
chr8	110820706	110821590	Sf3b3	-	0.2		chr4	119560602	119602492	Foxj3	+	0.1		chr9	110062421	110074018	RAD23B	+	0.2	0
chr8	122908667	122916045	Ankrd11	-	0.1		chr4	149994468	149996381	H6pd	-	0.1		chr9	111812562	111812972	TMEM245	-	0.2	0
chr8	123382526	123383443	Tcf25	+	0.6		chr4	59596862	59606543	Hsdl2	+	0.1		chr9	111868787	111870850	TMEM245	-	0.4	0.6
chr8	124295357	124305668	Galnt2	+	0.3		chr4	33320518	33331082	Rngtt	+	0.1		chr9	113734352	113735838	LPAR1	-	0.3	0.2
chr8	124709902	124714283	Ttc13	-	0.1		chr4	81326864	81335874	Mpdz	-	0.1		chr9	114148656	114154104	KIAA0368	-	0.2	0
chr8	127415569	127426753	Pard3	+	0.2		chr4	8169595	8189392	Car8	-	0.1		chr9	115336336	115337531	KIAA1958	+	0.1	0
chr9	3441054	3460131	Cwf19l2	+	0.1		chr4	8183252	8189392	Car8	-	0.1		chr9	126519981	126531842	DENND1A	-	0.2	0.1
chr9	3579517	3582700	Gucy1a2	+	0.2		chr4	109315844	109343356	Eps15	+	0.1		chr9	126519981	126641300	DENND1A	-	0.2	0.1
chr9	3634438	3635157	Gucy1a2	+	0.3		chr4	109861808	109890990	Faf1	+	0.1		chr9	128099296	128099870	GAPVD1	+	0.1	0.1
chr9	7186767	7189253	Dcun1d5	+	0.2		chr4	109861808	109935698	Faf1	+	0.1		chr9	128432096	128434922	MAPKAP1	-	0.2	0
chr9	14571622	14575439	Amotl1	-	0.3		chr4	129317647	129322869	Rbbp4	-	0.1		chr9	134305476	134308181	PRRC2B	+	0.2	0
chr9	14592753	14596600	Amotl1	-	0.2		chr4	132656692	132673032	Eya3	+	0.2		chr9	134312006	134314448	PRRC2B	+	0.1	0.2
chr9	18295299	18302183	Chordc1	+	0.2		chr4	6398318	6417207	Nsmaf	-	0.1		chr9	134330462	134334743	PRRC2B	+	0.2	0
chr9	20473027	20476478	Zfp426	-	0.2		chr4	59207760	59213977	Ugcg	+	0.1		chr9	136277418	136278041	REXO4	-	0.2	0
chr9	22643744	22679064	Bbs9	+	0.1		chr4	135223463	135238971	Clic4	-	0.1		chr9	138741982	138774924	CAMSAP1	-	0.1	0
chr9	32151921	32153124	Arhgap32	+	0.1		chr4	34839331	34839986	Zfp292	-	0.4		chr9	138773478	138774924	CAMSAP1	-	2.3	0.9
chr9	44828783	44829271	Kmt2a	-	0.3		chr4	8577954	8582493	Rab2a	+	0.1		chr9	139115608	139118720	QSOX2	-	0.1	0
chr9	45869178	45869544	Rnf214	-	0.6		chr4	149383737	149387216	Ube4b	-	0.1		chrX	10491131	10535643	MID1	-	0.5	0
chr9	45972941	45978729	Pafah1b2	-	0.3		chr4	58175930	58179707	Svep1	-	0.1		chrX	10534927	10535643	MID1	-	0.7	0.1
chr9	55838119	55859918	Scaper	-	0.1		chr4	134833197	134837990	Tmem57	-	0.1		chrX	21996994	22010830	SMS	+	0.2	0
chr9	56145488	56147578	Tspan3	-	0.2		chr4	103319021	103319528	Oma1	+	0.1		chrX	24190831	24197887	ZFX	+	0.6	0.2
chr9	56257526	56260762	Peak1	-	0.1		chr4	103319021	103331379	Oma1	+	0.1		chrX	44870205	44879975	KDM6A	+	0.1	0.2
chr9	57056713	57057861	Ptpn9	+	0.2		chr4	124682192	124683855	Utp11l	-	0.1		chrX	53430497	53430825	SMC1A	-	0.2	0
chr9	59394877	59405855	Arih1	-	0.1		chr4	129178240	129183717	S100pbp	-	0.1		chrX	53641494	53642796	HUWE1	-	0.2	0
chr9	59396350	59405855	Arih1	-	0.1		chr4	46521981	46533110	Trim14	-	0.5		chrX	53672262	53681075	HUWE1	-	0.5	0
chr9	59426122	59436915	Arih1	-	0.3		chr4	46523505	46533110	Trim14	-	0.1		chrX	76907603	76912143	ATRX	-	0.1	0
chr9	59426122	59454469	Arih1	-	0.6		chr4	137604522	137608182	Usp48	+	0.1		chrX	107083899	107097934	MID2	+	0.4	0.2
chr9	59436770	59454469	Arih1	-	0.2		chr4	46460089	46468787	Anp32b	+	0.2		chrX	122744768	122748040	THOC2	-	0.1	0
chr9	62912749	62923655	Pias1	-	0.1		chr4	136568572	136577204	Kdm1a	-	0.1		chrX	133607388	133627620	HPRT1	+	1.1	0
chr9	62919350	62923655	Pias1	-	0.1		chr4	16151916	16158430	Ripk2	-	0.1		chrX	133607388	133632714	HPRT1	+	0.5	0
chr9	63616685	63619231	Aagab	+	0.1		chr4	59514273	59524476	Ptbp3	-	0.6		chrX	154018228	154020560	MPP1	-	0.2	0
chr9	64160820	64161441	Zwilch	-	0.1		chr4	133184968	133185752	Wasf2	+	0.1
chr9	64204430	64214609	Map2k1	-	0.2		chr4	132544055	132550468	Dnajc8	+	0.1
chr9	64310166	64310596	Dis3l	-	0.1		chr4	94582480	94590074	Plaa	-	0.1
chr9	65794621	65795495	Zfp609	-	0.1		chr4	84291692	84293662	Bnc2	-	0.1
chr9	66540061	66566903	Usp3	-	0.6		chr4	84971130	85006524	Cntln	+	0.2
chr9	66562553	66566903	Usp3	-	0.2		chr4	56906214	56912130	Tmem245	-	0.1
chr9	70469354	70476668	Rnf111	-	0.2		chr5	3722545	3772787	Ankib1	-	0.1
chr9	70475775	70476668	Rnf111	-	0.2		chr5	3747020	3772787	Ankib1	-	1.4
chr9	70703286	70722771	Adam10	+	0.3		chr5	3755593	3772787	Ankib1	-	0.1
chr9	72591750	72593360	Rfx7	+	0.6		chr5	114102382	114103826	Usp30	+	0.1
chr9	72725016	72726530	Nedd4	+	0.2		chr5	20919524	20920162	Rsbn1l	-	0.1
chr9	75529368	75532592	Tmod3	-	0.1		chr5	33843111	33846267	Whsc1	+	0.9
chr9	79639671	79647721	Col12a1	-	0.3		chr5	54053375	54075394	Stim2	+	0.1
chr9	80087429	80093641	Senp6	+	0.2		chr5	25347360	25349940	Kmt2c	-	0.2
chr9	80087429	80103764	Senp6	+	0.5		chr5	25347360	25353408	Kmt2c	-	0.1
chr9	82926396	82933067	Phip	-	0.1		chr5	36505024	36520561	Tbc1d14	-	0.1
chr9	82945757	82959851	Phip	-	0.1		chr5	72782002	72789244	Tec	-	0.1
chr9	92571254	92588698	Plod2	+	0.1		chr5	72823455	72825130	Tec	-	0.1
chr9	96340201	96345893	Atp1b3	-	0.3		chr5	100475688	100480321	Lin54	-	0.6
chr9	96576285	96611499	Rasa2	-	0.2		chr5	100475688	100485855	Lin54	-	0.2
chr9	96591949	96611499	Rasa2	-	2.4		chr5	72353869	72360758	Corin	-	0.3
chr9	96602712	96611499	Rasa2	-	1.9		chr5	72422024	72454506	Corin	-	0.1
chr9	100705152	100712540	Stag1	+	0.5		chr5	17811180	17829549	Cd36	-	0.1
chr9	100705152	100738142	Stag1	+	0.1		chr5	17820439	17835671	Cd36	-	0.1
chr9	100705152	100803354	Stag1	+	0.1		chr5	43758221	43773659	Fbxl5	-	0.2
chr9	100834417	100848738	Stag1	+	0.2		chr5	45775391	45776499	Lcorl	-	0.2
chr9	108528588	108534618	Qrich1	+	0.1		chr5	143684395	143687044	Cyth3	+	0.1
chr9	108528588	108544977	Qrich1	+	0.2		chr5	143684395	143692666	Cyth3	+	0.2
chr9	109978849	109979091	Map4	+	0.1		chr5	73510885	73534697	Dcun1d4	+	0.1
chr9	110026100	110027792	Map4	+	0.1		chr5	130187400	130191043	Rabgef1	+	0.5
chr9	110026100	110036855	Map4	+	0.1		chr5	130187400	130198116	Rabgef1	+	0.3
chr9	113761589	113773777	Clasp2	+	0.2		chr5	66362717	66365120	Apbb2	-	0.1
chr9	115266093	115280519	Stt3b	-	0.1		chr5	96091583	96098313	Cnot6l	-	0.1
chr9	121727315	121731565	Nktr	+	0.2		chr5	96128942	96134132	Cnot6l	-	0.2
chr9	122131892	122137601	Snrk	+	0.3		chr5	123590792	123631169	Clip1	-	0.2
chr9	123542343	123552817	Sacm1l	+	0.1		chr5	123603598	123617822	Clip1	-	0.1
chrX	38424266	38442140	Lamp2	-	0.2		chr5	123609238	123631169	Clip1	-	0.1
chrX	48553977	48567113	Zfp280c	-	0.1		chr5	52804378	52819265	Zcchc4	+	0.1
chrX	52428439	52429134	Gpc3	-	0.3		chr5	23979487	23991837	Fam126a	-	0.1
chrX	94098282	94102380	Zfx	-	0.7		chr5	23980486	23986814	Fam126a	-	0.1
chrX	94098282	94114263	Zfx	-	0.7		chr5	65565988	65581468	Ube2k	+	0.3
chrX	101213773	101215578	Snx12	-	0.7		chr5	65565988	65594548	Ube2k	+	1.3
chrX	133625268	133681408	Pcdh19	-	0.2		chr5	67315677	67334668	Slc30a9	+	0.1
chrX	142752039	142834393	Tmem164	+	0.2		chr5	107764675	107799260	Evi5	-	0.2
chrX	142832500	142834393	Tmem164	+	0.2		chr5	107788198	107799260	Evi5	-	0.3
chrX	151835223	151843155	Huwe1	+	0.4		chr5	110207555	110216973	Golga3	+	0.1
chrX	152046659	152047968	Smc1a	+	0.1		chr5	121745722	121749229	Atxn2	+	0.4
chrX	152253423	152253861	Kdm5c	+	0.2		chr5	122591079	122611107	Ift81	-	0.1
chrX	159327771	159328477	Rps6ka3	+	0.1		chr5	21019212	21022094	Ptpn12	-	0.1
							chr5	65301932	65303208	Rfc1	-	0.1
							chr5	135209042	135231782	Baz1b	+	0.1
							chr5	143873750	143877675	Eif2ak1	+	0.1
							chr5	143877575	143882252	Eif2ak1	+	0.1
							chr5	105891117	105911508	Zfp326	+	0.1
							chr5	90946789	90961397	Mthfd2l	+	0.1
							chr5	90946789	90974415	Mthfd2l	+	0.1
							chr5	106619539	106666845	Zfp644	-	0.1
							chr5	106634830	106638635	Zfp644	-	0.4
							chr5	35935551	35936132	Afap1	+	0.1
							chr5	123707268	123717058	Zcchc8	-	0.1
							chr5	73194985	73221072	Fryl	-	0.7
							chr5	28358273	28368313	Rbm33	+	0.2
							chr5	147450652	147455188	Pan3	+	0.2
							chr5	115095050	115095955	Sppl3	+	0.1
							chr5	110673108	110676938	Ep400	-	0.1
							chr5	137523798	137524413	Gigyf1	+	0.1
							chr5	143089742	143098505	Rnf216	-	0.1
							chr5	143080223	143081077	Rnf216	-	0.1
							chr5	97027830	97031242	Bmp2k	+	0.2
							chr5	97027830	97045167	Bmp2k	+	0.1
							chr5	124576797	124577152	Eif2b1	-	0.2
							chr5	146259504	146271735	Cdk8	+	0.1
							chr5	146259504	146286239	Cdk8	+	0.1
							chr5	146268214	146286239	Cdk8	+	0.2
							chr5	118593332	118593570	Med13l	+	2.9
							chr5	118593332	118671097	Med13l	+	0.1
							chr5	118092495	118095729	Fbxw8	-	0.2
							chr5	118092495	118113769	Fbxw8	-	0.1
							chr5	31466231	31468240	Zfp512	+	0.2
							chr5	30126564	30132296	Hadha	-	0.1
							chr5	32819865	32822138	Prr14l	-	0.1
							chr5	4028373	4046941	Akap9	+	0.1
							chr5	3954791	3976326	Akap9	+	0.1
							chr6	113578360	113581477	Fancd2	+	0.1
							chr6	72128263	72132163	St3gal5	+	0.1
							chr6	142639191	142687441	Abcc9	-	0.1
							chr6	134758618	134761434	Dusp16	-	0.1
							chr6	22132228	22145687	Cped1	+	0.2
							chr6	28242976	28247284	Zfp800	-	0.1
							chr6	17844908	17855028	St7	+	0.1
							chr6	97993126	98006197	Mitf	+	0.1
							chr6	67271197	67272938	Serbp1	+	0.1
							chr6	47551716	47577667	Ezh2	-	0.1
							chr6	47576562	47577667	Ezh2	-	0.2
							chr6	47540676	47577667	Ezh2	-	0.4
							chr6	118734850	118757526	Cacna1c	-	0.1
							chr6	119052600	119057515	Cacna1c	-	0.3
							chr6	60958099	60977794	Mmrn1	+	0.1
							chr6	35064897	35080226	Cnot4	-	0.1
							chr6	35077980	35080226	Cnot4	-	0.2
							chr6	50143718	50145892	Mpp6	+	0.1
							chr6	83928652	83935010	Zfp638	+	0.1
							chr6	119920109	119921028	Rad52	+	0.2
							chr6	3545509	3578915	Ccdc132	+	0.1
							chr6	11961549	12047944	Phf14	+	0.1
							chr6	30241371	30242577	Ube2h	-	0.1
							chr6	37903532	37931500	Trim24	+	0.2
							chr6	29366039	29366977	Calu	+	0.1
							chr6	8537816	8579739	Glcci1	+	0.1
							chr6	17844908	17850425	St7	+	0.1
							chr6	149325404	149331506	2810474O19Rik	+	0.1
							chr6	116273572	116288168	Zfand4	+	0.2
							chr6	116273572	116305761	Zfand4	+	0.1
							chr6	134066306	134137417	Etv6	+	0.1
							chr6	38585040	38598814	Luc7l2	+	0.1
							chr6	47551731	47558294	Ezh2	-	0.1
							chr6	47551731	47577667	Ezh2	-	0.2
							chr6	47576535	47577667	Ezh2	-	1.8
							chr6	134506195	134513419	Lrp6	-	0.1
							chr6	134541651	134542045	Lrp6	-	0.3
							chr6	83956693	83957592	Zfp638	+	0.1
							chr6	146224008	146241245	Itpr2	-	0.2
							chr6	146291524	146296739	Itpr2	-	0.1
							chr6	146144108	146180355	Itpr2	-	0.1
							chr6	58672009	58685821	Abcg2	+	0.1
							chr6	47497220	47502590	Cul1	+	0.1
							chr6	47497220	47509103	Cul1	+	0.1
							chr6	47501167	47502590	Cul1	+	0.3
							chr6	31489334	31490556	Mkln1	+	0.1
							chr6	31418930	31433131	Mkln1	+	0.6
							chr6	31418930	31451584	Mkln1	+	0.1
							chr6	31449495	31459067	Mkln1	+	0.1
							chr6	136571472	136575318	Atf7ip	+	0.1
							chr6	72858773	72861925	Kcmf1	-	0.1
							chr6	28626099	28724981	Snd1	+	0.1
							chr6	88355482	88358642	Eefsec	-	0.2
							chr6	71413249	71414919	Rmnd5a	-	0.3
							chr6	108813626	108818613	Arl8b	+	0.2
							chr6	120348387	120354054	Ccdc77	-	0.1
							chr6	115969875	115970248	Plxnd1	-	0.2
							chr6	65855948	65870469	Prdm5	+	0.1
							chr6	65862914	65901859	Prdm5	+	0.3
							chr6	65869180	65901859	Prdm5	+	0.2
							chr6	58843603	58876881	Herc3	+	0.1
							chr6	119694570	119825819	Erc1	-	0.1
							chr6	119743287	119825819	Erc1	-	0.1
							chr6	113408904	113409340	Ttll3	+	0.1
							chr6	97323654	97329564	Frmd4b	-	0.1
							chr6	85641318	85656529	Alms1	+	0.1
							chr6	52619976	52630349	Hibadh	-	0.1
							chr6	120870765	120876346	Bcl2l13	+	0.1
							chr6	97134278	97142934	Eogt	-	0.1
							chr6	84989324	85005036	Exoc6b	-	0.1
							chr6	38440454	38464043	Ubn2	+	0.1
							chr6	38440454	38470222	Ubn2	+	0.2
							chr6	38461474	38470222	Ubn2	+	0.1
							chr6	38470151	38484125	Ubn2	+	0.1
							chr6	37353556	37364143	Creb3l2	-	0.3
							chr6	100611735	100637122	Shq1	-	0.1
							chr7	115659515	115662444	Sox6	-	0.3
							chr7	115541621	115550159	Sox6	-	0.1
							chr7	144513245	144517746	Ppfia1	-	0.1
							chr7	144481084	144485208	Ppfia1	-	0.1
							chr7	134724329	134737726	Dock1	+	0.2
							chr7	59271946	59288780	Ube3a	+	0.1
							chr7	44915840	44916470	Ap2a1	-	0.1
							chr7	135713756	135714039	Mki67	-	0.4
							chr7	97660812	97664766	Rsf1	+	0.6
							chr7	73514089	73519708	Chd2	-	0.1
							chr7	16883126	16883510	Dact3	+	0.1
							chr7	130503721	130510914	Ate1	-	0.1
							chr7	90189149	90197020	Picalm	+	0.5
							chr7	90160447	90177603	Picalm	+	0.1
							chr7	90160447	90197020	Picalm	+	0.2
							chr7	90160447	90165616	Picalm	+	0.2
							chr7	113525987	113552002	Far1	+	0.1
							chr7	109911914	109927014	Dennd5a	-	0.2
							chr7	143358709	143363694	Kcnq1	+	0.1
							chr7	81300639	81306783	Pde8a	+	0.2
							chr7	133025712	133081860	Ctbp2	-	0.1
							chr7	116359995	116368189	Pik3c2a	-	0.1
							chr7	116387843	116391393	Pik3c2a	-	0.3
							chr7	59240966	59247217	Ube3a	+	1.2
							chr7	81893798	81905636	Hdgfrp3	-	0.4
							chr7	80722961	80726101	Iqgap1	-	0.1
							chr7	121047837	121057399	Mettl9	+	2.5
							chr7	121052086	121057399	Mettl9	+	0.1
							chr7	89955530	89962361	Eed	-	0.6
							chr7	98243948	98266247	Acer3	-	0.2
							chr7	114058539	114060419	Rras2	-	0.6
							chr7	34351285	34351517	Lsm14a	-	0.1
							chr7	75695623	75704539	Akap13	+	0.1
							chr7	132771577	132779385	Fam53b	-	0.1
							chr7	99935161	99955540	Rnf169	-	0.7
							chr7	64361939	64371659	Fan1	-	0.2
							chr7	128682247	128685284	Inpp5f	+	0.1
							chr7	110052710	110054116	Ipo7	+	0.1
							chr7	110027070	110031766	Ipo7	+	0.2
							chr7	132966506	132973623	Zranb1	+	0.1
							chr8	25640576	25649703	Whsc1l1	+	0.1
							chr8	41076231	41084840	Mtus1	-	0.1
							chr8	127415569	127426753	Pard3	+	0.1
							chr8	123382526	123383443	Tcf25	+	0.5
							chr8	25666029	25679994	Whsc1l1	+	0.1
							chr8	84771783	84772315	Nfix	-	1.6
							chr8	33352073	33353399	Wrn	-	0.1
							chr8	88702304	88723212	Cyld	+	0.1
							chr8	105178592	105202578	Cbfb	+	0.2
							chr8	33752440	33762103	Gtf2e2	+	0.1
							chr8	57583766	57584227	Galnt7	-	0.1
							chr8	36937559	36938758	Dlc1	-	0.2
							chr8	45759052	45775703	Sorbs2	+	0.1
							chr8	79091832	79136663	Zfp827	+	0.1
							chr8	80800100	80800395	Gab1	-	0.2
							chr8	79371783	79372364	Smad1	-	0.3
							chr8	122305357	122307641	Zfpm1	+	0.1
							chr8	8639205	8639489	Efnb2	-	0.6
							chr8	3173479	3174888	Insr	-	0.1
							chr8	3258382	3258934	Insr	-	0.2
							chr8	3158695	3174888	Insr	-	0.1
							chr8	22631454	22642356	Polb	-	0.1
							chr8	4265225	4268380	Timm44	-	0.1
							chr8	93999097	94000469	Amfr	-	0.1
							chr8	56564557	56569410	Fbxo8	+	0.1
							chr8	123954722	123966612	Abcb10	-	0.1
							chr8	41274994	41276152	Pcm1	+	0.1
							chr8	84864057	84864552	Farsa	+	0.1
							chr8	67741760	67758265	Psd3	-	0.3
							chr8	77382724	77411128	Arhgap10	-	0.2
							chr8	77384750	77411128	Arhgap10	-	0.4
							chr8	77450692	77450923	Arhgap10	-	0.2
							chr8	77310730	77365160	Arhgap10	-	0.1
							chr8	77344639	77365160	Arhgap10	-	0.6
							chr8	77344639	77351672	Arhgap10	-	0.3
							chr8	77344639	77358634	Arhgap10	-	0.2
							chr8	67882980	67908889	Psd3	-	0.1
							chr8	67904116	67908889	Psd3	-	0.3
							chr8	47899435	47900856	Wwc2	-	0.1
							chr8	120084843	120085441	Zdhhc7	-	0.1
							chr8	85875633	85901957	Phkb	+	0.1
							chr8	85875633	85922242	Phkb	+	0.1
							chr9	69997080	69999270	Bnip2	+	0.1
							chr9	71546668	71552364	Myzap	-	0.2
							chr9	95773517	95776608	Pls1	-	0.1
							chr9	72591750	72593360	Rfx7	+	0.3
							chr9	58978624	58990508	Neo1	-	0.1
							chr9	44828783	44829271	Kmt2a	-	0.2
							chr9	55838119	55859918	Scaper	-	0.8
							chr9	55858080	55859918	Scaper	-	0.1
							chr9	55858080	55864604	Scaper	-	0.1
							chr9	113944847	113951684	Ubp1	+	0.1
							chr9	20473027	20476478	Zfp426	-	0.1
							chr9	108541687	108544977	Qrich1	+	0.1
							chr9	101125022	101148738	Ppp2r3a	-	0.1
							chr9	101125022	101153874	Ppp2r3a	-	0.1
							chr9	101144310	101148738	Ppp2r3a	-	0.1
							chr9	101175327	101186036	Ppp2r3a	-	0.1
							chr9	64867761	64873139	Dennd4a	+	0.1
							chr9	64835285	64836081	Dennd4a	+	0.1
							chr9	64835285	64842689	Dennd4a	+	0.3
							chr9	111188761	111205847	Lrrfip2	+	0.2
							chr9	111199664	111205847	Lrrfip2	+	0.1
							chr9	96202130	96273942	Tfdp2	+	0.1
							chr9	32246446	32250787	Arhgap32	+	0.2
							chr9	109978849	110036855	Map4	+	0.1
							chr9	8634046	8658377	Trpc6	+	0.3
							chr9	7825614	7827009	Birc2	-	0.1
							chr9	66540061	66547955	Usp3	-	0.1
							chr9	66540061	66566903	Usp3	-	0.7
							chr9	45869178	45869544	Rnf214	-	0.1
							chr9	80087429	80093641	Senp6	+	0.1
							chr9	80087429	80103764	Senp6	+	0.3
							chr9	80087429	80111453	Senp6	+	0.1
							chr9	96021805	96026933	Xrn1	+	0.1
							chr9	70703286	70722771	Adam10	+	1.1
							chr9	70718657	70722771	Adam10	+	0.1
							chr9	69479677	69483859	Anxa2	+	0.1
							chr9	100705152	100855904	Stag1	+	0.1
							chr9	100705152	100786696	Stag1	+	0.1
							chr9	123002034	123004693	Kif15	+	0.1
							chr9	72669951	72718384	Nedd4	+	0.1
							chr9	72709111	72712266	Nedd4	+	0.1
							chr9	121727315	121731565	Nktr	+	0.2
							chr9	65686195	65687973	Oaz2	+	0.1
							chr9	66061466	66063082	Ppib	+	0.1
							chr9	64725501	64728429	Rab11a	-	0.2
							chr9	62912749	62923655	Pias1	-	0.1
							chr9	62919350	62923655	Pias1	-	0.1
							chr9	56145488	56147578	Tspan3	-	0.1
							chr9	59436770	59454469	Arih1	-	0.1
							chr9	59394877	59405855	Arih1	-	0.2
							chr9	61935379	61937535	Kif23	-	0.1
							chr9	63616685	63619231	Aagab	+	0.3
							chr9	3359483	3369914	Alkbh8	+	0.1
							chr9	64160820	64161441	Zwilch	-	0.3
							chr9	77164764	77190737	Mlip	-	0.1
							chr9	3441054	3460131	Cwf19l2	+	0.4
							chr9	6288471	6293937	Pdgfd	+	0.1
							chr9	65034874	65045788	Dpp8	+	0.1
							chr9	7186767	7189253	Dcun1d5	+	0.3
							chr9	53149502	53209776	Ddx10	-	0.1
							chr9	123542343	123552817	Sacm1l	+	0.2
							chr9	70469354	70476668	Rnf111	-	0.2
							chr9	96591949	96611499	Rasa2	-	1
							chr9	96602712	96611499	Rasa2	-	1.2
							chr9	122131892	122137601	Snrk	+	1.3
							chr9	65794621	65795495	Zfp609	-	0.1
							chr9	42437114	42443075	Tbcel	-	0.1
							chr9	42437114	42444588	Tbcel	-	0.1
							chr9	67876226	67890389	Vps13c	+	0.1
							chr9	67852490	67860885	Vps13c	+	0.2
							chr9	22643744	22679064	Bbs9	+	0.2
							chr9	96202130	96232748	Tfdp2	+	0.2
							chr9	96202130	96247088	Tfdp2	+	0.1
							chr9	55176190	55185760	Ube2q2	+	0.1
							chrX	38424266	38442140	Lamp2	-	0.2
							chrX	94098282	94102380	Zfx	-	0.1
							chrX	94098282	94114263	Zfx	-	0.2
							chrX	42201854	42206124	Stag2	+	0.1
							chrX	101213773	101215578	Snx12	-	0.1
							chrX	134261576	134267561	Trmt2b	-	0.2
							chrX	94379925	94398202	Apoo	+	0.1
							chrX	142832500	142834393	Tmem164	+	0.1
							chrX	71383199	71401934	Mtmr1	+	0.1
							chrX	152253423	152253861	Kdm5c	+	0.2
							chrX	159327771	159328477	Rps6ka3	+	0.1
