# Supplementary material for: Insights into the biogenesis and potential functions of exonic circular RNA
Source: Sci Rep. 2019 Feb 14;9:2048. doi: 10.1038/s41598-018-37037-0 (PMC6376117; doi:10.1038/s41598-018-37037-0)
Supplement: Supplementary file 3 — Supplementary Table S2 [file 41598_2018_37037_MOESM3_ESM.xlsx]

## Sheet: circRNAs with seed motifs
Insights into the biogenesis and potential functions of exonic circular RNA
Chikako Ragan, Gregory J. Goodall, Nikolay E. Shirokikh, Thomas Preiss
Supplementary Table S2. MiRNA seed binding sequences and unique miRNA binding sites identified in HEK 293 exonic circRNAs.
Seed sequences.
Chr, Chromosome
Seeds, number of unique (may overlap) miRNA seed binding sequences predicted in the circRNA
Maximum sites, number of most-represented miRNA seed binding sequences
Seeds and sites, unique (may overlap) miRNA seed binding sequences predicted in the circRNA and count of the occurrence of sites contaning them
Chr	circRNA start	circRNA end	Strand	Gene Name	AGO overlap position		AGO Overlap length	Seeds	Maximum sites	Seeds and sites
chr1	16199310	16203173	+	SPEN	16202821	16202840	20	13	1	AAAGUC:1,AUAGAG:1,AUGUUG:1,CCAUGU:1,CGCUCU:1,CUCUCG:1,GAAGCG:1,GAGCCC:1,GCCCAU:1,GUUGUA:1,UAAUAG:1,UCCGCU:1,UCUCGA:1,
chr1	21599191	21616649	-	ECE1	21616621	21616640	20	14	1	CCAGCG:1,CCUCCU:1,CGUGGC:1,CUUGUA:1,GACAUC:1,GCCCGC:1,GCGUGG:1,GGCCCG:1,GUCCAG:1,GUCCUC:1,GUGGCC:1,UCCAGC:1,UCCUCC:1,UGGCCC:1,
chr1	32381495	32385259	-	PTP4A2	32384661	32384680	20	24	2	AAAAGU:1,AAAGUG:1,AAAUAA:1,AAGUGU:1,AGUGUG:2,AUAAAA:1,AUGGCA:1,AUGGGG:1,CAUUAU:1,CGGUUC:1,CUGGAC:1,GAGUGU:1,GCUGGA:1,GGACGG:1,GGCAAA:1,GGCUGG:1,GGGCUG:1,GUUCAU:1,UAUGGC:1,UGAGCG:1,UGAGUG:1,UGCGUG:1,UGGACG:1,UGUGAU:1,
chr1	33276191	33276658	-	YARS	33276581	33276600	20	14	2	AAAUUU:1,AAUUUU:1,CAGUAA:1,CCAGUA:1,CCGUGG:1,GGUUGC:1,GGUUUG:1,GUGGUU:2,GUUCCC:1,GUUGCC:1,UCCCCA:1,UGGUUU:1,UUCCCC:1,UUUAAG:1,
chr1	46032240	46032692	+	AKR1A1	46032281	46032300	20	11	1	AAUGUG:1,AGCAGC:1,AUGUGG:1,CAAUCA:1,CAGCAC:1,GCAGCA:1,GCCUAC:1,GUAGAU:1,UAGCAG:1,UGGCGG:1,UGUGGC:1,
chr1	62907158	62907970	+	USP1	62907221	62907240	55	42	2	AAAAAU:1,AAAACC:1,AAACCG:1,AAAUAA:2,AAAUGG:1,AAGUGC:1,AAUAUA:1,ACAAGU:1,ACCGGG:1,ACUCCA:1,AGUCCC:1,AGUGCU:1,AUAAAA:1,AUAAUA:2,AUACCU:1,AUAUAA:1,AUAUUA:1,AUGGUA:1,AUUAUU:1,AUUCAG:1,CAAAAA:1,CAAAUG:1,CACAAA:1,CAGAUU:1,CAGUCC:1,CCAGAU:1,CUCCAG:1,CUUGAA:1,GAGAUU:1,GUAACA:1,GUCCCA:1,GUGCUU:1,UAAUAC:1,UAAUAU:1,UAUAAA:1,UAUAAU:1,UAUUAA:1,UCCAGA:1,UCCCAC:1,UCCUUG:1,UGAAAU:1,UUGAAA:1,
					62907866	62907880
					62907901	62907920
chr1	89236034	89237562	+	PKN2	89237461	89237480	20	15	1	AAAGUU:1,AAGUUC:1,ACAAGU:1,AGUUCU:1,CAACAA:1,CAAGUG:1,CAAUAA:1,CAGCAA:1,CUUCAA:1,GCAGCA:1,GUUCUU:1,UGAAAG:1,UGCAGC:1,UGGUGA:1,UUCUUC:1,
chr1	91403041	91447927	-	ZNF644	91403401	91403420	60	41	1	AAAAGU:1,AAAGAA:1,AAAUGG:1,AAGGUA:1,AAUGUC:1,AAUUCU:1,ACUGAA:1,AGGUAG:1,AGGUAU:1,AUAAUA:1,AUUCUG:1,CAAAUG:1,CACAAC:1,CAGAGG:1,CUACAA:1,CUCUUC:1,CUGAAU:1,CUGGGA:1,CUUCAC:1,GAGCUA:1,GAGGUA:1,GCAGAG:1,GCUACA:1,GGGAAU:1,GGUAUU:1,GGUCUG:1,UACAAA:1,UAGGUA:1,UCACAA:1,UCACAU:1,UCUCUU:1,UCUGGG:1,UGAAAG:1,UGAAGC:1,UGGUCU:1,UUAAGG:1,UUCUGA:1,UUGAAA:1,UUUAAG:1,UUUGAG:1,UUUUUG:1,
					91405741	91405760
					91406301	91406320
chr1	116202261	116206889	+	VANGL1	116206701	116206720	40	24	1	AAAAUG:1,AAUGCC:1,ACUGCA:1,AGACUG:1,AGAGUC:1,AUUGCA:1,CAAAAU:1,CAUAUU:1,CCCGAG:1,CCCUGG:1,CGGUCC:1,CUGCAU:1,CUGGUA:1,GACUGC:1,GAGAGU:1,GCCCUG:1,GGACCC:1,GGUCCC:1,GUCCCG:1,UAUUGC:1,UGCAUA:1,UGCCCU:1,UGCGGA:1,UUCCGG:1,
chr1	118003110	118045592	+	MAN1A2	118039521	118039540	20	13	2	ACCAGC:1,ACCAUC:1,AGCUUU:1,AUCUGC:2,CCAGCU:1,CUCUGG:1,CUGCUC:2,CUGGAA:1,GCUCUG:1,UCUGCU:2,UCUGGA:1,UGCUCC:1,UGCUCU:1,
chr1	155408117	155408859	-	ASH1L	155408501	155408520	20	11	1	AAUUGC:1,AGCUUG:1,AUUGCA:1,CAUUUU:1,CCGAGC:1,GAGCUU:1,GCACAU:1,GCCAAG:1,GGCCAA:1,GUCGUA:1,UGGCCA:1,
chr1	155408117	155429689	-	ASH1L	155408501	155408520	20	11	1	AAUUGC:1,AGCUUG:1,AUUGCA:1,CAUUUU:1,CCGAGC:1,GAGCUU:1,GCACAU:1,GCCAAG:1,GGCCAA:1,GUCGUA:1,UGGCCA:1,
chr1	179100445	179102509	-	ABL2	179100481	179100500	20	17	1	AAAAUC:1,AAAGUG:1,AAAUCA:1,AAGUGC:1,ACCACU:1,AGUGCA:1,AUAAAG:1,AUCAUA:1,CAAAAU:1,CACUUG:1,CUACAA:1,GAGAUU:1,GCAACG:1,GCUACA:1,GUGCAA:1,UACAAA:1,UGCUAC:1,
chr10	5815804	5842668	-	GDI2	5842561	5842580	20	8	1	AACACU:1,AUCUUC:1,AUGCAC:1,CACUCU:1,CUUACA:1,GGUGUU:1,GUGUUA:1,UGCACU:1,
chr10	5827104	5842668	-	GDI2	5842561	5842580	20	8	1	AACACU:1,AUCUUC:1,AUGCAC:1,CACUCU:1,CUUACA:1,GGUGUU:1,GUGUUA:1,UGCACU:1,
chr10	5836847	5842668	-	GDI2	5842561	5842580	20	8	1	AACACU:1,AUCUUC:1,AUGCAC:1,CACUCU:1,CUUACA:1,GGUGUU:1,GUGUUA:1,UGCACU:1,
chr10	7839009	7844817	+	ATP5C1	7841021	7841040	40	33	1	AAUUUU:1,ACACAC:1,ACACAG:1,ACCACA:1,AGCACC:1,AGGACA:1,AGUCCU:1,AUCUGA:1,AUGAUG:1,AUGUUG:1,CACACC:1,CACAGU:1,CAGAUU:1,CAGUCC:1,CCAGAU:1,CUGAGG:1,GACACA:1,GAGGAC:1,GAUGAU:1,GAUUGU:1,GCACCA:1,GUAUUC:1,GUCCUC:1,UAAUUU:1,UAGCAC:1,UCUGAG:1,UGAAUA:1,UGAGGA:1,UGGCCA:1,UUCUUG:1,UUGCAG:1,UUGUAU:1,UUUGCA:1,
					7844281	7844300
chr10	98303832	98325183	-	TM9SF3	98307701	98307720	20	17	1	AAUAUG:1,ACGUAG:1,ACUGGA:1,AGACGU:1,AGCAGC:1,AUAUGG:1,AUGGCU:1,CAGCAU:1,GCAGCA:1,GCUGUA:1,GGAGAC:1,GGCUGU:1,UAGCAG:1,UAUGGC:1,UCACUG:1,UGGAGA:1,UGGCUG:1,
chr10	116879948	116889297	+	ATRNL1	116881541	116881560	20	11	1	AAAGGU:1,AAGGUG:1,AAUCUC:1,AUAUAU:1,AUCAUA:1,CAGCUA:1,CCAUCA:1,CUCCAU:1,UAUUAA:1,UCUCCA:1,UGCAUA:1,
chr11	2972488	3000467	-	NAP1L4	2991121	2991140	20	8	1	CUACUU:1,CUGUGA:1,GCCGCU:1,GCUUUU:1,GUUGCC:1,UCAGCC:1,UGUGAC:1,UUCUGU:1,
chr11	32948702	32956981	+	QSER1	32949621	32949640	120	82	3	AAAGGU:1,AAAGUU:1,AAAUCA:1,AAGAAU:1,AAGACU:2,AAGGUG:1,AAUCAC:1,AAUUAU:1,ACAGGA:1,ACAGGC:1,ACCCUG:1,AGACUG:2,AGAGAG:1,AGCAAA:1,AGCACC:1,AGCAGC:1,AGGAGG:1,AGGCAG:1,AGGGGU:1,AGGUGG:1,AGGUUU:1,AGUAGU:1,AGUGGU:1,AUGAUG:1,AUGCUG:1,AUGGAA:1,CAAAGU:1,CAGAUG:1,CAGCAG:1,CAGGAG:1,CAGGCA:1,CCCUGA:1,CCUGAA:2,CGCAGA:1,CUGAAU:1,CUGAGC:1,CUGAGG:1,CUGAUG:1,CUGCUG:1,GAAGAA:1,GAAGUG:1,GAAUUG:1,GACUGA:2,GACUGC:1,GAG…
					32953401	32953420
					32953561	32953580
					32953981	32954000
					32954081	32954100
					32955381	32955400
chr11	33307958	33309057	+	HIPK3	33308641	33308660	60	29	1	AAAAUU:1,AAAUUU:1,AACAAA:1,AACAGU:1,AAGGAU:1,AAUUUU:1,ACCGAG:1,AGAAGG:1,AGGAUG:1,AUGUUG:1,CAAAAU:1,CAGUCU:1,CGGGCA:1,CUUCAA:1,GAAGGA:1,GAGAUU:1,GAUAUG:1,GAUGAU:1,GAUUGU:1,GGAUGA:1,GGGCAU:1,GUAGAU:1,GUCUUU:1,UAAGAA:1,UCUUUG:1,UGUUGA:1,UUCAAA:1,UUCUUC:1,UUGUAG:1,
					33309021	33309040
chr11	34093272	34098189	+	CAPRIN1	34098161	34098180	20	17	1	ACAGGU:1,AGGUGG:1,AGGUUU:1,CAGGUG:1,CCAGCA:1,CCCUUC:1,CCUUCC:1,GGUGGU:1,GUGGUU:1,UACAGG:1,UCCAGC:1,UCCCUU:1,UCCUUC:1,UGGUUC:1,UUCCAC:1,UUCCAG:1,UUCCCU:1,
chr11	34978930	34999729	+	PDHX	34991741	34991760	20	13	1	AAUCUC:1,ACAGUA:1,ACUUUU:1,AGUACU:1,AUCUCU:1,AUUCAG:1,CAGUUA:1,GAGGUA:1,GUUAAU:1,UACAGU:1,UAGAUU:1,UCUCUU:1,UUAGAU:1,
chr11	117023156	117034608	+	PAFAH1B2	117023161	117023180	20	20	1	CACCUG:1,CCUGAG:1,CCUUGG:1,CUCAUU:1,CUGAGA:1,CUGGGU:1,GAGUCU:1,GCUCAU:1,GCUGGG:1,GGCUCA:1,GGGUUU:1,GGUUUG:1,UCAUUC:1,UCCUUG:1,UCUCCU:1,UGAGUC:1,UGGCUC:1,UGGGUU:1,UUGAGU:1,UUUGAG:1,
chr12	27867712	27877119	+	MRPS35	27872761	27872780	20	21	1	AAUGCA:1,AAUUGC:1,ACAGGA:1,AGGAGU:1,AGUGCU:1,CAAAUG:1,CACAGU:1,CAGGAG:1,CAGUGC:1,CUACAG:1,GAGUCA:1,GCAGAA:1,GCUACA:1,GCUUUU:1,GGAGUC:1,GUGCUU:1,UACAGG:1,UCAAAU:1,UCACAG:1,UGCAGA:1,UGCUAC:1,
chr12	69644908	69656342	+	CPSF6	69651581	69651660	571	217	12	AAAACG:1,AAACGG:1,AAAGAA:2,AAAGCU:1,AAAGGU:1,AACCUG:1,AACGGC:1,AACUGG:2,AAGAAC:1,AAGAUG:1,AAGCUG:1,AAGGGG:2,ACAGCC:1,ACCAGG:3,ACCCCU:1,ACCGGG:1,ACCUGG:2,ACCUUG:1,ACUGGA:1,ACUGUU:1,AGAGGA:1,AGCCCC:1,AGCCUG:1,AGGAAA:3,AGGAAC:1,AGGAAG:2,AGGAGC:1,AGGAGG:6,AGGCAG:1,AGGCCC:1,AGGCUG:1,AGGGCC:1,AGGGCG:1,AGGGGC:1,AGGGGG:2,AGGGGU:1,AGGUCG:1,AGGUGG:8,AGUGGA:2,AGUGUA:1,AGUUGG:1,AUAUGG:2,AUCAUA:1,AUCUGA:1,AUG…
					69652370	69652860
chr12	69983264	69985939	+	CCT2	69983301	69983320	20	20	1	AAUGUU:1,AUAUUC:1,AUGUUG:1,AUUCAU:1,CAAUAU:1,GAAGUU:1,GAGGAU:1,GCCCGC:1,GUCUUU:1,GUUUUG:1,UAAGAA:1,UCUUUG:1,UGAGGA:1,UGAGUA:1,UGUGAU:1,UGUGCC:1,UUGAGG:1,UUGUGA:1,UUUGAG:1,UUUGUG:1,
chr12	69983264	69987393	+	CCT2	69983301	69983320	20	20	1	AAUGUU:1,AUAUUC:1,AUGUUG:1,AUUCAU:1,CAAUAU:1,GAAGUU:1,GAGGAU:1,GCCCGC:1,GUCUUU:1,GUUUUG:1,UAAGAA:1,UCUUUG:1,UGAGGA:1,UGAGUA:1,UGUGAU:1,UGUGCC:1,UUGAGG:1,UUGUGA:1,UUUGAG:1,UUUGUG:1,
chr12	109046047	109048186	-	CORO1C	109046121	109046140	20	17	1	AAUGUG:1,AGGUAG:1,AGUGGA:1,AUGUGU:1,CCUUGC:1,CUGAAU:1,CUGCUG:1,GAGGUA:1,GCUCCU:1,GUAGUG:1,GUGGAC:1,UAGUGG:1,UCCUUG:1,UGCUGA:1,UGGACG:1,UGUUGA:1,UUGAGG:1,
chr12	124071293	124074996	+	TMED2	124071341	124071360	20	19	1	AAUGUG:1,ACUGGA:1,AGCAAA:1,AGCAGC:1,AUGUGA:1,AUGUGU:1,CAAAUG:1,CAGCAA:1,CCACUG:1,CCCACU:1,CUGGAU:1,GAGCAG:1,GCAGCA:1,GGAUUC:1,GUGUAU:1,UCCCAC:1,UCUCUG:1,UUCUCU:1,UUUCCC:1,
chr13	21742126	21742538	-	SKA3	21742241	21742260	20	12	2	AAAAUC:1,AAAUCA:1,AGUGCA:1,AUCAUC:1,AUCCAU:1,CAUUUU:2,GCACAU:1,GGAGUU:1,UAGUGC:1,UGGAGU:1,UUAGUG:1,UUUGGA:1,
chr13	113170753	113181798	-	TUBGCP3	113170761	113170780	20	21	1	ACCUGG:1,AGCUUU:1,AGGAGC:1,AUGUUU:1,AUUGCA:1,CACAUG:1,CACCUG:1,CAGGAG:1,CAUGUG:1,CAUUGC:1,CCUGGC:1,CUCAGG:1,CUGGCA:1,GAGCUU:1,GCACAU:1,GCUUUG:1,GGAGCU:1,GGCAUG:1,UGCAUU:1,UGGCAU:1,UUUGCA:1,
chr14	21698477	21702388	-	HNRNPC	21702341	21702360	20	7	1	AUGGUA:1,CCAUCG:1,CUGGCC:1,GAUGGU:1,GCUGGC:1,GGCCAU:1,UGGCCA:1,
chr14	23502576	23502883	-	PSMB5	23502761	23502780	20	12	1	AGCAGG:1,AGGUAU:1,CAGCCA:1,CCAGCC:1,CCCCCA:1,CUGCGC:1,GCAGGU:1,GCCCCC:1,GCCUAG:1,GUGCCU:1,UAGCAG:1,UCCGCU:1,
chr14	32559707	32563592	+	ARHGAP5	32560501	32560520	80	57	2	AAAAGC:1,AAAGAG:1,AAAGCU:1,AAAGUA:1,AACUGG:1,AAGAUA:1,AAGCUC:1,AAUGAU:1,AAUGCC:1,ACCUCU:1,AGAGUG:1,AGAUAA:1,AGCAAA:1,AGCCUC:1,AGGUUU:1,AGUGAU:1,AGUGUU:1,AUACCU:1,AUCAGC:1,AUGCCU:2,CAAAUG:1,CAGUGA:1,CCUCUU:1,CCUGAA:1,CUCAGU:1,CUCUAA:1,CUCUUU:1,CUGAAC:1,CUGGUU:1,CUUCUC:1,GAGUGU:1,GCAAAA:1,GCCUAC:1,GGCAAA:1,GGUUUA:2,GUCUUA:1,GUGUUA:1,UAAUAG:1,UACCUC:1,UAGGUA:1,UAUACC:1,UAUCAG:1,UCACAU:1,UCAGCC:1,UCA…
					32560901	32560920
					32561281	32561300
					32563001	32563020
chr14	32559707	32586493	+	ARHGAP5	32560501	32560520	80	57	2	AAAAGC:1,AAAGAG:1,AAAGCU:1,AAAGUA:1,AACUGG:1,AAGAUA:1,AAGCUC:1,AAUGAU:1,AAUGCC:1,ACCUCU:1,AGAGUG:1,AGAUAA:1,AGCAAA:1,AGCCUC:1,AGGUUU:1,AGUGAU:1,AGUGUU:1,AUACCU:1,AUCAGC:1,AUGCCU:2,CAAAUG:1,CAGUGA:1,CCUCUU:1,CCUGAA:1,CUCAGU:1,CUCUAA:1,CUCUUU:1,CUGAAC:1,CUGGUU:1,CUUCUC:1,GAGUGU:1,GCAAAA:1,GCCUAC:1,GGCAAA:1,GGUUUA:2,GUCUUA:1,GUGUUA:1,UAAUAG:1,UACCUC:1,UAGGUA:1,UAUACC:1,UAUCAG:1,UCACAU:1,UCAGCC:1,UCA…
					32560901	32560920
					32561281	32561300
					32563001	32563020
chr14	71476350	71478266	+	PCNX	71478221	71478240	20	12	1	AACUGG:1,ACUGGA:1,AGGUAG:1,AUGAGA:1,CUGAGG:1,CUGGAU:1,GAGGUA:1,GGUAGA:1,UACAUG:1,UAGAAC:1,UGAGAA:1,UGGAUA:1,
chr15	66641397	66641775	-	TIPIN	66641721	66641740	20	17	1	AGGGAA:1,AGUGCU:1,AUAGCC:1,AUGUGC:1,AUGUGU:1,CAGUGC:1,CAUGUG:1,CCAGUG:1,CCAUGU:1,CUCCAU:1,GGGAAU:1,UAGGGA:1,UCCAUG:1,UGCUCC:1,UGUGCC:1,UGUGUC:1,UUAGGG:1,
chr15	67524151	67529158	-	AAGAB	67529041	67529080	40	20	1	AAAUUU:1,ACACAU:1,ACAUAG:1,ACCACA:1,AUGUCU:1,CUGAAU:1,CUGCUG:1,GAUGUC:1,GCACCA:1,GGCACC:1,GUCUGC:1,GUUUGG:1,UAGAUU:1,UAUUAU:1,UCUGCU:1,UGAAUA:1,UGCUGA:1,UGUCUG:1,UUAUCA:1,UUGGCA:1,
chr15	75219106	75221573	-	COX5A	75219161	75219180	40	30	1	AAAGCA:1,AAGUGU:1,AAUGAU:1,ACAAGU:1,AGCAGC:1,AGUGUG:1,AUAUCA:1,AUCAUA:1,AUCCCU:1,CAAAGC:1,CAAGUG:1,CAGCAU:1,CCGUCU:1,CUCUGG:1,CUGCAU:1,CUGGAA:1,GCAGCA:1,GCAUCA:1,GCCCGC:1,GCUCUG:1,GGCUCU:1,GGGCUC:1,GUAACA:1,GUCUGC:1,GUGUGU:1,UAGGUA:1,UCAUAG:1,UCUGGA:1,UGCAUG:1,UGGGCU:1,
					75219201	75219220
chr15	76566752	76588078	-	ETFA	76587981	76588000	20	13	1	AAAGUA:1,AAGGCG:1,AGGCGU:1,AUGGUA:1,CAAGGC:1,CAGUAA:1,CUCCAA:1,CUGCAG:1,GGCUGC:1,GGUAUU:1,GUGUGG:1,UGGCUG:1,UGUGGC:1,
chr15	76576097	76588078	-	ETFA	76587981	76588000	20	13	1	AAAGUA:1,AAGGCG:1,AGGCGU:1,AUGGUA:1,CAAGGC:1,CAGUAA:1,CUCCAA:1,CUGCAG:1,GGCUGC:1,GGUAUU:1,GUGUGG:1,UGGCUG:1,UGUGGC:1,
chr15	76584771	76588078	-	ETFA	76587981	76588000	20	13	1	AAAGUA:1,AAGGCG:1,AGGCGU:1,AUGGUA:1,CAAGGC:1,CAGUAA:1,CUCCAA:1,CUGCAG:1,GGCUGC:1,GGUAUU:1,GUGUGG:1,UGGCUG:1,UGUGGC:1,
chr17	1257504	1265302	-	YWHAE	1257541	1257560	40	25	1	AAGAAU:1,AAGUGU:1,AAUACG:1,ACUGCA:1,AGGGGA:1,AGUAGA:1,AGUGUA:1,CAGAUU:1,CAGGGG:1,CUGCAU:1,GCACGG:1,GCAUGA:1,GGCACG:1,GGGAAU:1,GGGGAA:1,GGUCAG:1,GUAACA:1,GUGUCA:1,UAAGAA:1,UCAGAU:1,UCAGGG:1,UGAUAA:1,UGCAUG:1,UUAAGA:1,UUAUCA:1,
					1264401	1264420
chr17	1264385	1265302	-	YWHAE	1264401	1264420	20	13	1	AAGAAU:1,AAUACG:1,AGGGGA:1,AGUAGA:1,CAGGGG:1,GCACGG:1,GGCACG:1,GGGAAU:1,GGGGAA:1,GGUCAG:1,UAAGAA:1,UCAGGG:1,UUAAGA:1,
chr17	7402357	7402810	+	POLR2A	7402381	7402400	40	42	2	AAAGGU:1,AAGAUA:1,AAGGUA:1,AAUGUC:1,ACCAUG:1,AGACCA:1,AGAUAA:1,AGGUAG:1,AGUUGG:1,AUCAUG:1,AUGGGA:1,AUGUCC:1,CAGAGU:1,CAUGGA:1,CAUUUU:1,CCAUCA:2,CCGGUU:1,GAAAGG:1,GAAGAU:1,GACCAU:1,GAGUUG:1,GCAGAG:1,GCCCCA:1,GCUGCC:1,GGACCC:1,GGAGAA:1,GGCUGC:1,GGGAGA:1,GGUAGA:1,GGUUGA:1,GUGCAG:1,UAGACC:1,UCACAC:1,UCCCCA:1,UGAAGA:1,UGCAGA:1,UGCGGA:1,UGGACA:1,UGGCUG:1,UGGGAG:1,UGUCCC:1,UUUGUG:1,
					7402441	7402460
chr17	20921254	20931987	-	USP22	20924481	20924500	40	15	1	AGAUGU:1,AGUCCU:1,AUGUAG:1,AUGUCU:1,CCAUGU:1,CCUGGC:1,CUGGCA:1,GAAAAC:1,GAUGUA:1,GUCUUU:1,UAGUCC:1,UCAUAG:1,UCCUGG:1,UCUUUG:1,UGUCUU:1,
chr17	29483000	29533389	+	NF1	29496961	29496980	20	10	1	AAUUCU:1,ACAAUU:1,ACUGUA:1,AUAUCA:1,AUCAUG:1,AUCCAC:1,CUGUAA:1,GUAACA:1,UACUGU:1,UCAUGA:1,UUCUAU:1,
chr17	44248220	44249598	-	KANSL1	44248821	44248840	60	58	1	AAAGUU:1,AAGGAU:1,AAGUUG:1,ACAUCA:1,AGAGGA:1,AGAGUG:1,AGCAAU:1,AGGAUG:1,AGGAUU:1,AGUGCA:1,AGUGCU:1,AUACAA:1,AUGUGG:1,AUGUUG:1,AUUAUU:1,CAAAGU:1,CAAGGC:1,CAAUAA:1,CAGCAA:1,CAGUGC:1,CGUUGG:1,CUAUAC:1,CUUUUC:1,GAGGAU:1,GAGUGC:1,GCAGCA:1,GCAGUG:1,GCUUCU:1,GCUUUU:1,GGAAGA:1,GGAUGU:1,GGAUUU:1,GGCAGC:1,GGCUUC:1,GGCUUU:1,GUGCAA:1,GUGGAA:1,GUGUGU:1,GUGUUC:1,UACAAA:1,UAUACA:1,UAUUAU:1,UAUUGC:1,UCAAGG:1,UCC…
					44248861	44248880
					44249361	44249380
chr17	45740454	45745776	+	KPNB1	45740501	45740520	60	54	1	AACUAG:1,AAGGAC:1,AAUAUA:1,ACCCAU:1,ACUAGU:1,ACUGUA:1,AGGACA:1,AGGAUU:1,AGUGCU:1,AGUGGU:1,AUAAUA:1,AUAUAA:1,AUAUAU:1,AUGUCU:1,CCAGAU:1,CCAUGU:1,CCUUCC:1,CUAGUG:1,CUCCAU:1,CUCCCU:1,CUCUGG:1,CUGACU:1,CUGGGC:1,CUGGUC:1,CUGUAG:1,GACCCA:1,GAGCUG:1,GAGGAU:1,GAUUGG:1,GCUCCC:1,GCUCUG:1,GGCUCU:1,GGGCUC:1,GGUUUG:1,GUAGUG:1,GUGAGG:1,GUGGUU:1,UAAUAU:1,UACUGU:1,UAGUGC:1,UAGUGG:1,UCCAUG:1,UCCCUU:1,UCCUUC:1,UCU…
					45742481	45742500
					45745741	45745760
chr17	45741524	45752148	+	KPNB1	45742481	45742500	80	71	1	AAAGAC:1,AACUAG:1,AAGACU:1,AAGGUC:1,AAGUAG:1,ACAGAG:1,ACUAGU:1,ACUGAA:1,ACUGUA:1,AGACUG:1,AGCAGU:1,AGGAUU:1,AGGUCA:1,AGUGCU:1,AGUGGU:1,AUCAGC:1,AUCAUC:1,CAGAGU:1,CAGCAA:1,CAGUAA:1,CCAGAU:1,CCUGAA:1,CCUUCC:1,CUAGUG:1,CUCCCU:1,CUCUGG:1,CUGACU:1,CUGAUC:1,CUGGGC:1,CUGGUC:1,CUGGUU:1,CUGUAG:1,GAAGGU:1,GACUGA:1,GAGCUG:1,GAGGAU:1,GAGUUG:1,GAUUGG:1,GCUCCC:1,GCUCUG:1,GCUGGU:1,GGCUCU:1,GGGCUC:1,GGUUCU:1,GGU…
					45745741	45745760
					45748121	45748140
					45750901	45750920
chr17	45742422	45742524	+	KPNB1	45742481	45742500	20	17	1	ACUGUA:1,AGGAUU:1,AGUGCU:1,CCAGAU:1,CUCCCU:1,CUGUAG:1,GAGGAU:1,GAUUGG:1,GCUCCC:1,GUAGUG:1,GUGAGG:1,UACUGU:1,UAGUGC:1,UCCCUU:1,UGAGGA:1,UGCUCC:1,UGUGUG:1,
chr17	62289933	62291602	-	TEX2	62290761	62290780	20	24	1	AAGGUG:1,AAGUCA:1,AGAAGG:1,AGAGGG:1,AGGGAG:1,AGUGGG:1,AUCAGA:1,CAGAGG:1,CAGUGG:1,GAAGAA:1,GAAGGU:1,GAGAAG:1,GAGGGA:1,GAGUAU:1,GGAAGA:1,GGAGAA:1,GGGAAG:1,GGGAGA:1,GGGGAA:1,GUCAGU:1,GUGGGG:1,UAUCAG:1,UCAGUG:1,UGGGGA:1,
chr17	71231614	71233134	+	C17orf80	71232181	71232200	20	12	1	AGGUAG:1,AUCAUU:1,GAGGAA:1,GAGUUG:1,GGUAGA:1,GUAGAG:1,UAGGUA:1,UCUUGA:1,UGAGGA:1,UUAGGU:1,UUCUAU:1,UUGAGG:1,
chr19	8520288	8528570	+	HNRNPM	8520381	8520400	20	12	1	AGUUGG:1,AUGUUU:1,CUGUAU:1,GAAGGC:1,GCUCUG:1,GGCUCU:1,GUAUGU:1,GUUUGU:1,UCUGUA:1,UGAAGG:1,UGUAAU:1,UUGGAU:1,
chr2	55209650	55214834	-	RTN4	55214681	55214700	40	35	2	AAAGCA:1,AAAGCU:1,AAGCUG:1,AAUACU:1,ACAGAG:1,ACGCUC:1,AGAGAG:1,AGAGCA:1,AGCAGC:1,AGCAGG:2,AUGCUG:1,CAGAGA:1,CAGCAG:1,CCCUUG:1,CCUAAA:1,CUAAAG:1,CUCACA:1,CUGAAU:1,CUGAUG:1,CUGUCA:1,CUUGUA:1,GAGCAG:1,GAUGGU:1,GCAGCA:1,GCUGAU:1,UAAAGC:1,UACUGU:1,UCACAA:1,UCACAG:1,UGAAAG:1,UGAAUA:1,UGCUGA:1,UGGUCA:1,UGUAUA:1,UUGUAU:1,
					55214741	55214760
chr2	61709514	61717911	-	XPO1	61710181	61710200	20	15	1	AACAUU:1,AGAGUG:1,AGCUGC:1,AGUGUA:1,CAUUUU:1,CUGCAG:1,CUUCUU:1,CUUGUG:1,GAGUGU:1,GCAGCU:1,GCUUCU:1,GUGCAA:1,UGCAGC:1,UUCUUC:1,UUCUUG:1,
chr2	61712902	61717911	-	XPO1	61712941	61712960	20	13	1	ACAGCA:1,AGGUAU:1,AUUUCA:1,CAGCAU:1,CAGCUG:1,GAGGUA:1,GCAUCA:1,GGUAUU:1,UCAAAU:1,UUAUAU:1,UUGAGG:1,UUUCAG:1,UUUGAG:1,
chr2	101898320	101911643	-	RNF149	101898361	101898380	20	25	1	AAAGCU:1,AAGCUG:1,ACACUG:1,ACUGUG:1,AGCAGG:1,AUUCAG:1,CACACU:1,CACUGU:1,CAGAUU:1,CAGCAG:1,CUCAGA:1,CUGGGA:1,CUGUGG:1,CUUUAA:1,GCUCAG:1,GCUGGG:1,GGCUCA:1,GGGAUC:1,UAAAGC:1,UCACAC:1,UCAGAU:1,UCAGCA:1,UGGCUC:1,UGGGAU:1,UGUGGC:1,
chr2	191523883	191537878	+	NAB1	191524641	191524660	20	16	1	ACUGUA:1,AUAUAU:1,AUUGCA:1,CACUGU:1,CCUCCU:1,CCUCUU:1,CUCUUU:1,CUGUAU:1,UAUUGC:1,UCCUCC:1,UCCUCU:1,UCUUUG:1,UGCACU:1,UUCCUC:1,UUGUGU:1,UUUGUG:1,
chr22	21288066	21288532	+	CRKL	21288381	21288400	20	19	1	AGAGGA:1,AGGAGU:1,AGGUAG:1,CUGAGG:1,CUGCAG:1,GAGGAG:1,GAGGUU:1,GAGUUG:1,GCAGGU:1,GGAGUU:1,GGUAGA:1,GGUCUG:1,GGUUGA:1,GUAGAG:1,UAGAGG:1,UCUGAG:1,UGAGCG:1,UGCAGG:1,UGGUCU:1,
chr22	22160138	22162135	-	MAPK1	22160141	22160160	40	36	1	AAAUAG:1,AACCCU:1,ACAGGU:1,ACCUUG:1,AGAGAA:1,AGAUCA:1,AGCAGC:1,AGCAGG:1,AGGAUC:1,AGGUGG:1,AUAUAU:1,AUCUGG:1,CAGCAG:1,CAGGUG:1,CCCUCU:1,CUCUGA:1,CUGACC:1,CUGAGG:1,CUGGUA:1,GACCUU:1,GAGAAA:1,GAGCAG:1,GAGGAU:1,GCAGCA:1,GCAGGU:1,GGUAGA:1,GGUGGU:1,GGUGUU:1,GUAGAG:1,UCACAG:1,UCUGAG:1,UGACCU:1,UGAGGA:1,UGGCUG:1,UGUUGA:1,UUUAAC:1,
					22160221	22160240
chr22	30032739	30038274	+	NF2	30035161	30035180	20	19	1	AAUGUU:1,ACCAGC:1,AUGUUG:1,CAGCUC:1,CCAGCU:1,CCUCUU:1,CCUGAA:1,CUCCUG:1,CUCUUC:1,CUGAAC:1,GAUCUC:1,GCUCCU:1,UCCUCU:1,UCCUGA:1,UCUCCU:1,UGAUCU:1,UGUGAU:1,UGUGUG:1,UUGUGU:1,
chr22	38890634	38897285	-	DDX17	38894501	38894520	56	40	1	AAAUCC:1,AACACU:1,AACGGA:1,AAGGCA:1,ACUGAA:1,AGCCUU:1,AUCCCU:1,AUGAUG:1,AUGGAA:1,CCCUGG:1,CCUGGC:1,CCUUGC:1,CGGAUG:1,CUACUU:1,CUGAAU:1,CUGGCA:1,CUGGUG:1,GAAGGC:1,GAAGUU:1,GAAUUG:1,GAUGGA:1,GCAUGA:1,GCCAAC:1,GCCACU:1,GCCUUG:1,GGAAAU:1,GGAAGG:1,GGAUGU:1,GGGAAG:1,GUGGGA:1,GUGUCA:1,UACUUC:1,UCAGCC:1,UCCCUG:1,UGAAUU:1,UGCUAC:1,UGGAAG:1,UUAGCA:1,UUCCAC:1,UUCCGG:1,
					38895405	38895420
					38897141	38897160
chr22	46125304	46136418	+	ATXN10	46134641	46134660	20	12	1	ACAGGA:1,CACAGU:1,CAGGAC:1,CAGUAU:1,CAGUCA:1,CUCAGU:1,GAGAAG:1,GUAUUC:1,GUCAUU:1,UCACAG:1,UCAGUA:1,UCAUUU:1,
chr3	47762155	47777616	-	SMARCC1	47777561	47777600	40	25	1	AAUGUC:1,AGAUCA:1,AGAUGU:1,AGGUAG:1,AUGUCU:1,AUGUUG:1,CAGAUC:1,CUGGAA:1,CUGGUC:1,GAGGUA:1,GCCAAC:1,GGAAUG:1,GGGUCU:1,GGUAGA:1,GGUCUG:1,GUAGAU:1,GUUGGG:1,UAGCCA:1,UCAAAC:1,UCAGAU:1,UCUGGA:1,UGGAAU:1,UGGUCA:1,UGUCUG:1,UUCAGA:1,
chr3	47770514	47814426	-	SMARCC1	47777561	47777600	40	25	1	AAUGUC:1,AGAUCA:1,AGAUGU:1,AGGUAG:1,AUGUCU:1,AUGUUG:1,CAGAUC:1,CUGGAA:1,CUGGUC:1,GAGGUA:1,GCCAAC:1,GGAAUG:1,GGGUCU:1,GGUAGA:1,GGUCUG:1,GUAGAU:1,GUUGGG:1,UAGCCA:1,UCAAAC:1,UCAGAU:1,UCUGGA:1,UGGAAU:1,UGGUCA:1,UGUCUG:1,UUCAGA:1,
chr3	50004902	50012825	+	RBM6	50005201	50005220	20	13	1	ACCCCU:1,AUGUCC:1,CCCCUG:1,CCCUAC:1,CCCUGA:1,CCUGAA:1,GUAUGU:1,UACCCC:1,UCCCCA:1,UCCCUA:1,UGAAGU:1,UGUAUG:1,UGUCCC:1,
chr3	107429298	107451870	+	BBX	107451803	107451820	18	14	1	AAAUAA:1,ACUCAG:1,AGGAUC:1,AGGCCU:1,CAGGCC:1,CUCAGG:1,CUCCCA:1,GCCUCC:1,GGCCUC:1,GUAGGA:1,UCUAAA:1,UGAGUA:1,UUGAGU:1,UUUGAG:1,
chr3	128525214	128526514	+	RAB7A	128526481	128526500	20	15	1	AACGCC:1,AAGUGC:1,AGUGCA:1,CCGUGC:1,CCUGCU:1,CGCCUG:1,CGUGCA:1,CUGCUC:1,CUGGAA:1,GCCUGC:1,GUGCAA:1,UCUGGA:1,UGCAAU:1,UGCAUU:1,UGCUCC:1,
chr4	17963525	17974508	-	LCORL	17963526	17963540	15	12	1	AAAGAG:1,ACCUUU:1,AGAGUG:1,AGUGCA:1,AUAUUA:1,CAAUAU:1,CAUUUA:1,CCAAUA:1,GAGUGC:1,UACCUU:1,UAUUAC:1,UGCAUU:1,
chr4	54249939	54266006	+	FIP1L1	54257221	54257240	20	13	1	AAGCUU:1,ACAGUA:1,AGCUUU:1,AGGUAU:1,AUCUUC:1,CACAGU:1,CAGUAA:1,CUUUCC:1,GCUUUC:1,UCACAG:1,UUCCAG:1,UUUCAC:1,UUUUCA:1,
chr4	54249939	54310270	+	FIP1L1	54257221	54257240	20	13	1	AAGCUU:1,ACAGUA:1,AGCUUU:1,AGGUAU:1,AUCUUC:1,CACAGU:1,CAGUAA:1,CUUUCC:1,GCUUUC:1,UCACAG:1,UUCCAG:1,UUUCAC:1,UUUUCA:1,
chr4	73950965	73958017	-	ANKRD17	73956461	73956480	40	33	1	AAGGAA:1,AAGGAU:1,AAGUGU:1,AAUAUG:1,AGCAGC:1,AGCAGU:1,AGGAAG:1,AGGAUC:1,AGGAUU:1,AGUGUU:1,AUCUGA:1,AUGUAA:1,AUUCCC:1,AUUUGG:1,CAGCAG:1,CAUUUU:1,CCAUUA:1,CUGAAU:1,GAAGUG:1,GAGGAU:1,GCAGCA:1,GCAGUG:1,GGAUUU:1,GGCAAA:1,GUCAUU:1,GUGUUA:1,UAGCAG:1,UCAUUU:1,UGAAUU:1,UGAGGA:1,UUAAGG:1,UUAGCA:1,UUGGCA:1,
					73957841	73957860
chr4	187627716	187630999	-	FAT1	187629281	187629300	40	27	2	AAAGGU:1,AACAAA:1,AAGGUG:1,AGUUAU:1,AUACAA:1,AUUCAA:1,AUUGAG:1,CACUGC:1,CCACUG:1,CGGUCC:1,CUCAAA:1,CUCCCA:1,CUGCUC:1,GAGAGU:1,GCCACU:1,GCUCCC:1,GGUGUG:1,GUCAUU:1,GUGUGU:1,GUUGUC:1,UCAAAC:1,UCAAGU:1,UCAUUC:1,UCUCAA:1,UGCCAC:2,UGCUCC:1,UUCAAG:1,
					187630281	187630300
chr5	6737622	6746540	+	PAPD7	6746401	6746420	20	13	1	AAAAUU:1,AAAUUU:1,AGUUCA:1,AUAGAG:1,CAAGUA:1,CCGGUU:1,CUCCCA:1,UCAAGU:1,UCUCCC:1,UUCAAG:1,UUCUCC:1,UUUCAA:1,UUUUCA:1,
chr5	65284462	65290692	+	ERBB2IP	65290641	65290660	20	12	1	AGGUUU:1,AUGCUG:1,AUGGAU:1,CCUGAG:1,CUGAGA:1,CUGGUA:1,GAGAUU:1,GCUGGU:1,GGUUUG:1,UGCAAU:1,UGGAUG:1,UUUGCA:1,
chr5	68470703	68471364	+	CCNB1	68470704	68470720	94	88	3	AAAAGC:1,AAAGCA:1,AAAGCU:1,AAAGGU:1,AAAGUA:1,AAAGUC:1,AAAGUG:1,AAAGUU:1,AACAAA:1,AACAUA:1,AACCUG:1,AAGCUC:1,AAGGAG:1,AAGGUA:1,AAGUCA:1,AAGUGC:1,AAGUGU:1,AAUGGG:1,AAUUAU:1,ACAAUU:1,ACACAA:1,ACAUAG:1,ACAUCA:1,ACCAUG:1,ACCCAG:1,AGAAGG:1,AGACCA:1,AGCAAA:1,AGGAAA:1,AGGAGG:1,AGGUAG:1,AGGUAU:1,AGUGCA:1,AGUGUU:1,AUCUUC:2,AUGUUG:1,AUUAUU:1,AUUCUG:1,AUUUGG:1,CAAAGU:3,CAACCU:1,CAAUUA:1,CACAAA:1,CAGCAU:1,CAG…
					68470801	68470820
					68470861	68470900
					68471224	68471240
					70898381	70898400
chr5	138699447	138700432	+	PAIP2	138699541	138699560	40	27	1	AAACCA:1,AAAUGG:1,AGAUCU:1,AUCUUC:1,AUGAGA:1,AUGGAU:1,CAAAUG:1,CUGCAA:1,CUGGAA:1,GAGCUG:1,GAUCUC:1,GAUUGU:1,GCUGGA:1,GGAGAU:1,GGGAGA:1,GUGGGA:1,GUUAAU:1,GUUUGU:1,UCAUCU:1,UCAUGA:1,UCUCGA:1,UGAGAA:1,UGCAAA:1,UGGAAU:1,UGGGAG:1,UGUGGG:1,UUUGUG:1,
					138700341	138700360
chr5	151176787	151178874	+	G3BP1	151176801	151176820	40	32	2	AAUGUU:1,ACAGGC:1,ACAGGU:1,AUUUCA:1,CAACAG:1,CAGCAA:1,CAGGCU:1,CCAUGU:1,CCUCUU:1,CUCUAA:1,CUUGGA:1,CUUUUC:1,GCUCCU:1,GGAUUU:1,GGUUCU:1,GUUCUU:2,UACAGG:1,UCAGAU:1,UCAGCA:1,UCCAUG:1,UCCUCU:2,UCUAAA:1,UGGUUC:1,UGUUCU:2,UUCAGA:1,UUCCAU:1,UUCCUC:1,UUCUUC:1,UUCUUG:1,UUGGAU:1,UUGUUC:1,UUUCAG:1,
					151176861	151176880
chr5	154169884	154191200	+	LARP1	154172261	154172280	60	45	1	AAUGUC:1,AGACGU:1,AGGUAU:1,AUCACU:1,AUGGUA:1,AUGUCC:1,AUUUGG:1,CACUCC:1,CAGUUU:1,CAUUUU:1,CCCUUC:1,CCUUCU:1,CUCCCU:1,CUCUCC:1,CUUACU:1,CUUCUC:1,GAAGCC:1,GACUCU:1,GAGGUA:1,GGGGUC:1,GGUAGA:1,GGUAUU:1,GUAUUC:1,GUUUGG:1,UAUGGU:1,UCACUC:1,UCCCUU:1,UCCUUG:1,UCUCCU:1,UGAAGC:1,UGGACU:1,UGGGGU:1,UGGUUU:1,UGUCCA:1,UGUGAA:1,UGUGUG:1,UUCUCC:1,UUCUUG:1,UUGCAG:1,UUGGAC:1,UUGGGG:1,UUGGUU:1,UUGUGU:1,UUUGGA:1,UUU…
					154185541	154185560
					154191141	154191160
chr5	167986036	167996003	-	PANK3	167995681	167995700	20	17	1	AAAAGU:1,AAAGUG:1,AAGGUG:1,AAGUGU:1,AAUGCC:1,AGUGUU:1,AGUUCA:1,CAAGGU:1,CAGUUC:1,CAUCCC:1,GUGUAC:1,GUGUUA:1,UCAAGG:1,UGUACA:1,UGUUAA:1,UUCAAG:1,UUUCAG:1,
chr5	179132679	179137066	+	CANX	179132701	179132720	20	29	1	AACAUA:1,AACCAC:1,ACAAUA:1,ACACAG:1,ACAGCA:1,ACCACU:1,AGCACC:1,AGCAGU:1,AGCCUC:1,AGUAAC:1,AUCAUG:1,AUGAGC:1,CAACAA:1,CAAUAG:1,CACCAG:1,CAGCAA:1,CAGUAA:1,CAGUUC:1,CCAGUA:1,CCAUCA:1,GAGCCU:1,GCACCA:1,GUAACA:1,UAACAU:1,UACACA:1,UAGCAG:1,UCAACA:1,UCAUGA:1,UGAGCC:1,
chr6	18236682	18258636	-	DEK	18250021	18250040	37	32	1	AAAGCA:1,AAGGUC:1,ACAAGU:1,ACUGUU:1,AGCAGU:1,AGUGCC:1,CAGUGC:1,CAGUUU:1,CCUGGC:1,CCUGUU:1,CCUUUG:1,CUACAA:1,CUGGCC:1,CUGUUC:1,CUGUUG:1,CUUACA:1,GCCUGG:1,GCCUGU:1,GCUACA:1,GGCCUG:1,GUCUUA:1,GUGCCU:1,GUUCCU:1,GUUGUA:1,UAAAGC:1,UACAGU:1,UCCGUU:1,UGCCUG:1,UGCUAC:1,UGGCCU:1,UUUGCU:1,UUUUAC:1,
					18258184	18258200
chr6	18256591	18258636	-	DEK	18258184	18258200	37	20	1	AAAGCA:1,AGCAGU:1,AGUGCC:1,CAGUGC:1,CAGUUU:1,CCUGGC:1,CCUGUU:1,CUGGCC:1,CUGUUG:1,CUUACA:1,GCCUGG:1,GCCUGU:1,GGCCUG:1,GUCUUA:1,GUGCCU:1,GUUGUA:1,UAAAGC:1,UACAGU:1,UGCCUG:1,UGGCCU:1,
chr6	111208707	111211559	+	AMD1	111211501	111211520	20	20	1	AAAUUC:1,CCCUUG:1,CCUGGA:1,CCUUGG:1,CUGGAA:1,GAGAAG:1,GGAAAU:1,GGUGAG:1,GGUGUG:1,GUGGGU:1,GUGUGG:1,UACCCU:1,UCCUGG:1,UGAGAA:1,UGGAAA:1,UGGGUA:1,UGGUGA:1,UGUGGG:1,UUCCGG:1,UUCCUG:1,
chr6	155095122	155116273	+	SCAF8	155109101	155109120	20	14	1	AAAGUG:1,AAGUGC:1,AAUGAU:1,AAUUCU:1,AGUGCU:1,AUCUGG:1,AUGAUG:1,AUUCUG:1,CUGGAA:1,UAUUAC:1,UCUGGA:1,UCUGGG:1,UGCUAA:1,UGGAAA:1,
chr6	170846321	170858201	-	PSMB1	170852701	170852720	40	37	2	AACAUA:1,AAUUAU:1,AAUUGC:1,ACAGCA:1,ACAUAG:1,AGACAG:1,AGCAAU:1,AGCAUU:1,AGGAUU:1,AUCUGC:1,AUGAUG:1,AUGUUG:1,AUUAUU:2,AUUGCA:1,CAAUUA:1,CAGCAA:1,CAGCAU:1,CAUUGC:1,CCCCCG:1,CUGCAA:1,GACAGC:1,GAUGAU:1,GAUUGU:1,GCAGCA:1,GCCCCC:1,GGAAUG:1,GUAAAC:1,GUUGUA:1,UAUACA:1,UAUUAU:1,UCAAGU:1,UGCAAU:1,UGCAGC:1,UGGAAU:1,UGGCCU:1,UUGCAG:1,UUGUAG:1,
					170852761	170852780
chr7	72873865	72884813	-	BAZ1B	72877381	72877400	20	11	1	AAAUUU:1,AUUUGG:1,CCCAAA:1,CCGUGC:1,GACCCA:1,GCUUCC:1,GGCUUC:1,UAGACC:1,UGAAUA:1,UGCUAG:1,UUAGAC:1,
chr7	91924202	91957214	+	ANKIB1	91924421	91924440	20	14	1	AGGGCU:1,AUGGAG:1,AUGUAA:1,CUGGUA:1,GAGUAU:1,GCUCCC:1,GCUGGU:1,GGGCUC:1,UAGGGC:1,UAUUGU:1,UCCCCA:1,UGGAGU:1,UGUAAU:1,UGUGCU:1,
chr7	128655032	128658211	-	TNPO3	128658021	128658040	20	14	1	AAGUCU:1,AAGUUC:1,ACAAGU:1,ACAAUA:1,ACAGGU:1,AGUUCU:1,CAAUAA:1,CAGGUG:1,CUGCGU:1,GUCUUU:1,GUGACA:1,UCAAGU:1,UUCAAG:1,UUUCAA:1,
chr7	140402665	140404763	+	NDUFB2	140404661	140404680	20	16	1	AAAGUG:1,AAGGAU:1,ACCCUG:1,AGGAUC:1,CCCUGG:1,CUGGGA:1,CUGGUG:1,GAAGGA:1,GACCCU:1,GAUCAG:1,GGAAGG:1,GGGAAG:1,GUGACA:1,GUGACC:1,UACGGA:1,UGGUGA:1,
chr8	37727937	37735069	-	RAB11FIP1	37732761	37732780	20	19	1	AAAGUC:1,AAAGUU:1,AAGGAA:1,AAGUUG:1,AGGAAA:1,AGGGUA:1,AGUCCU:1,CCUUCC:1,CCUUCU:1,CUUCUU:1,CUUGGG:1,GAAAGG:1,GAAGGG:1,GGAAGG:1,GGGAAG:1,GGGUAA:1,UCCUUC:1,UUCUUG:1,UUGGGA:1,
chr9	96233422	96238620	+	FAM120A	96233641	96233660	20	19	1	AAAAAU:1,AAAACG:1,AAAUAG:1,AGAGAG:1,AGAGCA:1,AGCAAA:1,AGCAGC:1,AGGAAA:1,AUUUGG:1,CAAAAA:1,CAGCAA:1,GAAAAC:1,GAGCAG:1,GCAAAA:1,GCAGCA:1,GGAAAA:1,GGAUUC:1,UUGGAU:1,UUUGGA:1,
chr9	96233422	96261168	+	FAM120A	96233641	96233660	20	19	1	AAAAAU:1,AAAACG:1,AAAUAG:1,AGAGAG:1,AGAGCA:1,AGCAAA:1,AGCAGC:1,AGGAAA:1,AUUUGG:1,CAAAAA:1,CAGCAA:1,GAAAAC:1,GAGCAG:1,GCAAAA:1,GCAGCA:1,GGAAAA:1,GGAUUC:1,UUGGAU:1,UUUGGA:1,
chr9	128432096	128434922	-	MAPKAP1	128434801	128434820	20	14	1	AAUAUG:1,AAUGAU:1,AUGAGC:1,AUGUGA:1,CACAUG:1,CAUGUG:1,CUAGAA:1,CUGGUC:1,GAGCUA:1,GUGACU:1,UCACAU:1,UGACUG:1,UGGUCA:1,UGUGAC:1,

## Sheet: circRNAs with miRNA targets
Insights into the biogenesis and potential functions of exonic circular RNA
Chikako Ragan, Gregory J. Goodall, Nikolay E. Shirokikh, Thomas Preiss
Supplementary Table S2. MiRNA seed binding sequences and unique miRNA binding sites identified in HEK 293 exonic circRNAs.
CircRNAs predicted to contain binding sites for known miRNAs.
Chr, Chromosome
Seeds, number of unique (may overlap) miRNA seed binding sequences predicted in the circRNA
Maximum sites, number of most-represented miRNA seed binding sequences
miRNAs, number of unique binding miRNAs in the circRNA (their predicted target sites may overlap)
miRNA names, names of the predicted binding miRNAs
Chr	circRNA start	circRNA end	Strand	Gene Name	AGO overlap position		AGO Overlap length	miRNAs	miRNA names
chr1	16199310	16203173	+	SPEN	16202821	16202840	20	14	hsa-miR-1225-3p;hsa-miR-1233-3p;hsa-miR-3613-5p;hsa-miR-3615;hsa-miR-3976;hsa-miR-4641;hsa-miR-4716-5p;hsa-miR-4781-3p;hsa-miR-516a-5p;hsa-miR-572;hsa-miR-633;hsa-miR-6507-3p;hsa-miR-6812-3p;hsa-miR-7706
chr1	21599191	21616649	-	ECE1	21616621	21616640	20	20	hsa-miR-1204;hsa-miR-1538;hsa-miR-4745-3p;hsa-miR-198;hsa-miR-328-3p;hsa-miR-3909;hsa-miR-6852-3p;hsa-miR-3913-3p;hsa-miR-4691-5p;hsa-miR-6749-3p;hsa-miR-6792-3p;hsa-miR-4707-3p;hsa-miR-4738-5p;hsa-miR-643;hsa-miR-6512-3p;hsa-miR-6720-5p;hsa-miR-660-3p;hsa-miR-5193;hsa-miR-663b;hsa-miR-6853-5p
chr1	32381495	32385259	-	PTP4A2	32384661	32384680	20	62	hsa-miR-1206;hsa-miR-6853-3p;hsa-miR-1238-5p;hsa-miR-4658;hsa-miR-4758-5p;hsa-miR-6790-5p;hsa-miR-1287-5p;hsa-miR-3135b;hsa-miR-17-5p;hsa-miR-20a-5p;hsa-miR-93-5p;hsa-miR-106a-5p;hsa-miR-106b-5p;hsa-miR-20b-5p;hsa-miR-526b-3p;hsa-miR-519d-3p;hsa-miR-3609;hsa-miR-548ah-5p;hsa-miR-4796-3p;hsa-miR-183-5p;hsa-miR-184;hsa-miR-3163;hsa-miR-3652;hsa-miR-4430;hsa-miR-4505;hsa-miR-5787;hsa-miR-3675-5p;hsa…
chr1	33276191	33276658	-	YARS	33276581	33276600	20	19	hsa-miR-132-5p;hsa-miR-203a-5p;hsa-miR-1273g-5p;hsa-miR-2355-5p;hsa-miR-29b-2-5p;hsa-miR-3679-3p;hsa-miR-4423-5p;hsa-miR-6501-5p;hsa-miR-5087;hsa-miR-513a-3p;hsa-miR-513c-3p;hsa-miR-3606-3p;hsa-miR-545-5p;hsa-miR-590-3p;hsa-miR-642b-5p;hsa-miR-656-5p;hsa-miR-770-5p;hsa-miR-4712-5p;hsa-miR-7856-5p
chr1	46032240	46032692	+	AKR1A1	46032281	46032300	20	28	hsa-miR-103a-3p;hsa-miR-107;hsa-miR-15a-5p;hsa-miR-16-5p;hsa-miR-15b-5p;hsa-miR-195-5p;hsa-miR-424-5p;hsa-miR-497-5p;hsa-miR-503-5p;hsa-miR-646;hsa-miR-6838-5p;hsa-miR-24-1-5p;hsa-miR-24-2-5p;hsa-miR-299-3p;hsa-miR-4491;hsa-miR-4657;hsa-miR-376a-2-5p;hsa-miR-3935;hsa-miR-383-3p;hsa-miR-3065-3p;hsa-miR-4474-3p;hsa-miR-7108-5p;hsa-miR-4524a-5p;hsa-miR-4524b-5p;hsa-miR-4705;hsa-miR-4730;hsa-miR-6770…
chr1	62907158	62907970	+	USP1	62907221	62907240	55	78	hsa-miR-105-5p;hsa-miR-7853-5p;hsa-miR-10b-3p;hsa-miR-126-5p;hsa-miR-1277-5p;hsa-miR-1537-3p;hsa-miR-188-3p;hsa-miR-1260a;hsa-miR-3156-3p;hsa-miR-1260b;hsa-miR-194-5p;hsa-miR-203a-3p;hsa-miR-2114-5p;hsa-miR-5588-3p;hsa-miR-224-3p;hsa-miR-522-3p;hsa-miR-4694-3p;hsa-miR-302a-3p;hsa-miR-302b-3p;hsa-miR-302c-3p;hsa-miR-302d-3p;hsa-miR-372-3p;hsa-miR-373-3p;hsa-miR-520e;hsa-miR-519c-3p;hsa-miR-520a-3p…
chr1					62907866	62907880
					62907901	62907920
chr1	89236034	89237562		PKN2	89237461	89237480	20	25	hsa-miR-103a-3p;hsa-miR-107;hsa-miR-1301-3p;hsa-miR-5047;hsa-miR-7156-3p;hsa-miR-148a-5p;hsa-miR-148b-5p;hsa-miR-3168;hsa-miR-5584-3p;hsa-miR-6874-3p;hsa-miR-22-5p;hsamiR-2116-5p;hsa-miR-3065-5p;hsa-miR-4659a-3p;hsa-miR-4659b-3p;hsamiR-6875-3p;hsa-miR-488-3p;hsa-miR-545-3p;hsa-miR-561-3p;hsa-miR-548at-5p;hsa-miR-6513-3p;hsa-miR-676-5p;hsa-miR-6882-5p;hsa-miR-7855-5p;hsa-miR-95-5p;
chr1	91403041	91447927	-	ZNF644	91403401	91403420	60	88	hsa-let-7a-5p;hsa-let-7b-5p;hsa-let-7c-5p;hsa-let-7d-5p;hsa-let-7e-5p;hsa-let-7f-5p;hsa-miR-98-5p;hsa-let-7g-5p;hsa-let-7i-5p;hsa-miR-202-3p;hsa-miR-4458;hsa-miR-4500;hsa-miR-105-5p;hsa-miR-7853-5p;hsa-miR-1236-3p;hsa-miR-6515-3p;hsa-miR-127-5p;hsa-miR-7843-3p;hsa-miR-1283;hsa-miR-129-5p;hsa-miR-186-5p;hsa-miR-3133;hsa-miR-187-5p;hsa-miR-221-3p;hsa-miR-222-3p;hsa-miR-548v;hsa-miR-196a-5p;hsa-miR-…
chr1					91405741	91405760
chr1					91406301	91406320
chr1	116202261	116206889	+	VANGL1	116206701	116206420	40	46	hsa-miR-1180-3p;hsa-miR-4664-3p;hsa-miR-1279;hsa-miR-137;hsa-miR-146b-3p;hsa-miR-3173-5p;hsa-miR-6799-3p;hsa-miR-7976;hsa-miR-153-3p;hsa-miR-448;hsa-miR-20a-3p;hsa-miR-217;hsa-miR-509-5p;hsa-miR-509-3-5p;hsa-miR-4418;hsa-miR-6807-3p;hsa-miR-25-3p;hsa-miR-32-5p;hsa-miR-92a-3p;hsa-miR-363-3p;hsa-miR-367-3p;hsa-miR-92b-3p;hsa-miR-365a-3p;hsa-miR-365b-3p;hsa-miR-3662;hsa-miR-4281;hsa-miR-4308;hsa-miR…
chr1	118003110	118045592	+	MAN1A2	118039521	118039540	20	24	hsa-miR-181c-3p;hsa-miR-208a-5p;hsa-miR-208b-5p;hsa-miR-3194-3p;hsa-miR-330-5p;hsa-miR-326;hsa-miR-518c-5p;hsa-miR-6764-3p;hsa-miR-6824-3p;hsa-miR-4267;hsa-miR-4686;hsa-miR-516b-5p;hsa-miR-1299;hsa-miR-4782-5p;hsa-miR-5706;hsa-miR-5691;hsa-miR-6805-3p;hsa-miR-6071;hsa-miR-6828-3p;hsa-miR-634;hsa-miR-6772-3p;hsa-miR-767-3p;hsa-miR-875-3p;hsa-miR-6128
chr1	155408117	155408859	-	ASH1L	155408501	155408520	20	22	hsa-miR-153-5p;hsa-miR-1250-3p;hsa-miR-25-3p;hsa-miR-32-5p;hsa-miR-92a-3p;hsa-miR-363-3p;hsa-miR-367-3p;hsa-miR-92b-3p;hsa-miR-27b-5p;hsa-miR-302f;hsa-miR-3926;hsa-miR-4453;hsa-miR-4538;hsa-miR-4480;hsa-miR-489-5p;hsa-miR-5589-3p;hsa-miR-588;hsa-miR-548s;hsa-miR-3187-3p;hsa-miR-4435;hsa-miR-4701-5p;hsa-miR-615-3p
	155408117	155429689	-	ASH1L	155408501	155408520	20	22	hsa-miR-153-5p;hsa-miR-1250-3p;hsa-miR-25-3p;hsa-miR-32-5p;hsa-miR-92a-3p;hsa-miR-363-3p;hsa-miR-367-3p;hsa-miR-92b-3p;hsa-miR-27b-5p;hsa-miR-302f;hsa-miR-3926;hsa-miR-4453;hsa-miR-4538;hsa-miR-4480;hsa-miR-489-5p;hsa-miR-5589-3p;hsa-miR-588;hsa-miR-548s;hsa-miR-3187-3p;hsa-miR-4435;hsa-miR-4701-5p;hsa-miR-615-3p
chr1	179100445	179102509	-	ABL2	179100481	179100500	20	56	hsa-miR-1255b-2-3p;hsa-miR-1283;hsa-miR-130a-3p;hsa-miR-301a-3p;hsa-miR-130b-3p;hsa-miR-454-3p;hsa-miR-301b-3p;hsa-miR-4295;hsa-miR-3666;hsa-miR-142-5p;hsa-miR-5590-3p;hsa-miR-154-3p;hsa-miR-487a-3p;hsa-miR-17-5p;hsa-miR-20a-5p;hsa-miR-93-5p;hsa-miR-106a-5p;hsa-miR-106b-5p;hsa-miR-20b-5p;hsa-miR-526b-3p;hsa-miR-519d-3p;hsa-miR-3609;hsa-miR-548ah-5p;hsa-miR-4796-3p;hsa-miR-187-5p;hsa-miR-221-3p;hs…
chr10	5815804	5842668	-	GDI2	5842561	5842580	20	11	hsa-miR-141-3p;hsa-miR-200a-3p;hsa-miR-141-5p;hsa-miR-3152-3p;hsa-miR-4325;hsa-miR-7703;hsa-miR-4639-3p;hsa-miR-4694-5p;hsa-miR-501-3p;hsa-miR-502-3p;hsa-miR-600
	5827104	5842668	-	GDI2	5842561	5842580	20	11	hsa-miR-141-3p;hsa-miR-200a-3p;hsa-miR-141-5p;hsa-miR-3152-3p;hsa-miR-4325;hsa-miR-7703;hsa-miR-4639-3p;hsa-miR-4694-5p;hsa-miR-501-3p;hsa-miR-502-3p;hsa-miR-600
	5836847	5842668	-	GDI2	5842561	5842580	20	11	hsa-miR-141-3p;hsa-miR-200a-3p;hsa-miR-141-5p;hsa-miR-3152-3p;hsa-miR-4325;hsa-miR-7703;hsa-miR-4639-3p;hsa-miR-4694-5p;hsa-miR-501-3p;hsa-miR-502-3p;hsa-miR-600
chr10	7839009	7844817	+	ATP5C1	7841021	7841040	20	62	hsa-miR-10b-3p;hsa-miR-1197;hsa-miR-1224-5p;hsa-miR-3915;hsa-miR-4689;hsa-miR-6858-5p;hsa-miR-1228-3p;hsa-miR-1272;hsa-miR-1322;hsa-miR-140-3p;hsa-miR-216a-3p;hsa-miR-128-3p;hsa-miR-3681-3p;hsa-miR-219a-5p;hsa-miR-508-3p;hsa-miR-4445-5p;hsa-miR-4782-3p;hsa-miR-6766-3p;hsa-miR-29a-3p;hsa-miR-29b-3p;hsa-miR-29c-3p;hsa-miR-6871-3p;hsa-miR-3149;hsa-miR-3200-5p;hsa-miR-362-3p;hsa-miR-329-3p;hsa-miR-60…
					7844281	7844300	20
chr10	98303832	98325183	-	TM9SF3	98307701	98307720	20	41	hsa-miR-103a-3p;hsa-miR-107;hsa-miR-1243;hsa-miR-3654;hsa-miR-1277-3p;hsa-miR-135a-5p;hsa-miR-135b-5p;hsa-miR-889-5p;hsa-miR-139-3p;hsa-miR-1537-5p;hsa-miR-4718;hsa-miR-4999-5p;hsa-miR-15a-5p;hsa-miR-16-5p;hsa-miR-15b-5p;hsa-miR-195-5p;hsa-miR-424-5p;hsa-miR-497-5p;hsa-miR-503-5p;hsa-miR-646;hsa-miR-6838-5p;hsa-miR-181b-3p;hsa-miR-181b-2-3p;hsa-miR-653-3p;hsa-miR-4420;hsa-miR-4310;hsa-miR-7157-5p…
chr10	116879948	116889297	+	ATRNL1	116881541	116881560	20	17	hsa-miR-136-5p;hsa-miR-153-3p;hsa-miR-448;hsa-miR-154-3p;hsa-miR-487a-3p;hsa-miR-18a-5p;hsa-miR-18b-5p;hsa-miR-4735-3p;hsa-miR-216a-5p;hsa-miR-216b-5p;hsa-miR-4477a;hsa-miR-5011-5p;hsa-miR-515-5p;hsa-miR-519e-5p;hsa-miR-548m;hsa-miR-5690;hsa-miR-6884-3p
chr11	2972488	3000467	-	NAP1L4	2991121	2991140	20	11	hsa-miR-138-1-3p;hsa-miR-3140-3p;hsa-miR-3157-5p;hsa-miR-4423-5p;hsa-miR-6501-5p;hsa-miR-4652-3p;hsa-miR-4743-3p;hsa-miR-4677-3p;hsa-miR-4679;hsa-miR-6743-3p;hsa-miR-6808-3p
chr11	32948702	32956981	+	QSER1	32949621	32949640	120	165	hsa-miR-103a-3p;hsa-miR-107;hsa-miR-10a-5p;hsa-miR-10b-5p;hsa-miR-1199-5p;hsa-miR-6751-3p;hsa-miR-1244;hsa-miR-1245b-3p;hsa-miR-125b-5p;hsa-miR-125a-5p;hsa-miR-345-3p;hsa-miR-4319;hsa-miR-4732-3p;hsa-miR-127-5p;hsa-miR-7843-3p;hsa-miR-1272;hsa-miR-1322;hsa-miR-1304-5p;hsa-miR-137;hsa-miR-140-5p;hsa-miR-203b-5p;hsa-miR-6718-5p;hsa-miR-15a-5p;hsa-miR-16-5p;hsa-miR-15b-5p;hsa-miR-195-5p;hsa-miR-424-…
chr11					32953401	32953420
chr11					32953561	32953580
chr11					32953981	32954000
chr11					32954081	32954100
chr11					32955381	32955400
chr11	33307958	33309057	+	HIPK3	33308641	33308660	60	49	hsa-miR-1252-5p;hsa-miR-1255a;hsa-miR-1255b-5p;hsa-miR-6744-5p;hsa-miR-1265;hsa-miR-2392;hsa-miR-190a-5p;hsa-miR-190b;hsa-miR-212-3p;hsa-miR-132-3p;hsa-miR-219a-5p;hsa-miR-508-3p;hsa-miR-4445-5p;hsa-miR-4782-3p;hsa-miR-6766-3p;hsa-miR-3154;hsa-miR-3653-3p;hsa-miR-3674;hsa-miR-3682-3p;hsa-miR-376a-2-5p;hsa-miR-3935;hsa-miR-4253;hsa-miR-3945;hsa-miR-6862-5p;hsa-miR-4282;hsa-miR-4523;hsa-miR-4659a-3…
chr11					33309021	33309040
chr11	34093272	34098189	+	CAPRIN1	34098161	34098180	20	31	hsa-miR-125a-3p;hsa-miR-764;hsa-miR-3934-5p;hsa-miR-203a-5p;hsa-miR-1273g-5p;hsa-miR-204-5p;hsa-miR-211-5p;hsa-miR-623;hsa-miR-218-1-3p;hsa-miR-3180-5p;hsa-miR-323a-5p;hsa-miR-876-3p;hsa-miR-329-5p;hsa-miR-4464;hsa-miR-4748;hsa-miR-338-3p;hsa-miR-4530;hsa-miR-3667-3p;hsa-miR-6734-3p;hsa-miR-3692-3p;hsa-miR-4755-5p;hsa-miR-5006-3p;hsa-miR-5088-3p;hsa-miR-5095;hsa-miR-7151-3p;hsa-miR-552-3p;hsa-miR…
chr11	34978930	34999729	+	PDHX	34991741	34991760	20	28	hsa-let-7a-5p;hsa-let-7b-5p;hsa-let-7c-5p;hsa-let-7d-5p;hsa-let-7e-5p;hsa-let-7f-5p;hsa-miR-98-5p;hsa-let-7g-5p;hsa-let-7i-5p;hsa-miR-202-3p;hsa-miR-4458;hsa-miR-4500;hsa-miR-101-3p;hsa-miR-144-3p;hsa-miR-1278;hsa-miR-216a-5p;hsa-miR-216b-5p;hsa-miR-3675-3p;hsa-miR-376a-5p;hsa-miR-4753-3p;hsa-miR-4760-5p;hsa-miR-8061;hsa-miR-5003-3p;hsa-miR-506-5p;hsa-miR-892c-5p;hsa-miR-569;hsa-miR-582-5p;hsa-mi…
chr11	117023156	117034608	+	PAFAH1B2	117023161	117023180	20	32	hsa-miR-1298-5p;hsa-miR-212-5p;hsa-miR-3189-3p;hsa-miR-24-3p;hsa-miR-4284;hsa-miR-3622a-3p;hsa-miR-3622b-3p;hsa-miR-6765-3p;hsa-miR-3940-5p;hsa-miR-4507;hsa-miR-6839-3p;hsa-miR-4251;hsa-miR-4329;hsa-miR-6761-5p;hsa-miR-4279;hsa-miR-4731-5p;hsa-miR-5589-5p;hsa-miR-502-5p;hsa-miR-5087;hsa-miR-544b;hsa-miR-4324;hsa-miR-627-5p;hsa-miR-937-5p;hsa-miR-629-5p;hsa-miR-6758-3p;hsa-miR-6776-5p;hsa-miR-6861…
chr12	27867712	27877119	+	MRPS35	27872761	27872780	20	37	hsa-miR-105-5p;hsa-miR-7853-5p;hsa-miR-1289;hsa-miR-4294;hsa-miR-139-5p;hsa-miR-148a-3p;hsa-miR-152-3p;hsa-miR-148b-3p;hsa-miR-187-5p;hsa-miR-221-3p;hsa-miR-222-3p;hsa-miR-548v;hsa-miR-216a-3p;hsa-miR-128-3p;hsa-miR-3681-3p;hsa-miR-27a-3p;hsa-miR-27b-3p;hsa-miR-513a-5p;hsa-miR-298;hsa-miR-302f;hsa-miR-3140-3p;hsa-miR-3671;hsa-miR-3678-3p;hsa-miR-1273h-3p;hsa-miR-4433a-3p;hsa-miR-4459;hsa-miR-4768…
chr12	69644908	69656342	+	CPSF6	69651581	69651660	571	400	hsa-miR-1180-5p;hsa-miR-7114-3p;hsa-miR-1208;hsa-miR-6760-3p;hsa-miR-1224-3p;hsa-miR-1226-3p;hsa-miR-4733-3p;hsa-miR-1227-5p;hsa-miR-1237-5p;hsa-miR-4488;hsa-miR-4697-5p;hsa-miR-6846-5p;hsa-miR-6848-5p;hsa-miR-1243;hsa-miR-3654;hsa-miR-1246;hsa-miR-1247-5p;hsa-miR-1249-5p;hsa-miR-6797-5p;hsa-miR-125a-3p;hsa-miR-764;hsa-miR-3934-5p;hsa-miR-1266-3p;hsa-miR-128-1-5p;hsa-miR-128-2-5p;hsa-miR-6762-5p;…
chr12					69652370	69652860
chr12	69983264	69985939	+	CCT2	69983301	69983320	20	31	hsa-miR-1185-5p;hsa-miR-3605-5p;hsa-miR-3679-5p;hsa-miR-1224-5p;hsa-miR-3915;hsa-miR-4689;hsa-miR-6858-5p;hsa-miR-1304-5p;hsa-miR-16-2-3p;hsa-miR-195-3p;hsa-miR-19a-5p;hsa-miR-19b-1-5p;hsa-miR-19b-2-5p;hsa-miR-2052;hsa-miR-2113;hsa-miR-5010-3p;hsa-miR-33a-3p;hsa-miR-409-3p;hsa-miR-3653-3p;hsa-miR-4670-3p;hsa-miR-4707-3p;hsa-miR-4781-3p;hsa-miR-550b-2-5p;hsa-miR-6074;hsa-miR-664a-3p;hsa-miR-6830-3…
chr12	69983264	69987393	+	CCT2	69983301	69983320	20	31	hsa-miR-1185-5p;hsa-miR-3605-5p;hsa-miR-3679-5p;hsa-miR-1224-5p;hsa-miR-3915;hsa-miR-4689;hsa-miR-6858-5p;hsa-miR-1304-5p;hsa-miR-16-2-3p;hsa-miR-195-3p;hsa-miR-19a-5p;hsa-miR-19b-1-5p;hsa-miR-19b-2-5p;hsa-miR-2052;hsa-miR-2113;hsa-miR-5010-3p;hsa-miR-33a-3p;hsa-miR-409-3p;hsa-miR-3653-3p;hsa-miR-4670-3p;hsa-miR-4707-3p;hsa-miR-4781-3p;hsa-miR-550b-2-5p;hsa-miR-6074;hsa-miR-664a-3p;hsa-miR-6830-3…
chr12	109046047	109048186	-	CORO1C	109046121	109046140	20	40	hsa-let-7a-5p;hsa-let-7b-5p;hsa-let-7c-5p;hsa-let-7d-5p;hsa-let-7e-5p;hsa-let-7f-5p;hsa-miR-98-5p;hsa-let-7g-5p;hsa-let-7i-5p;hsa-miR-202-3p;hsa-miR-4458;hsa-miR-4500;hsa-miR-1304-5p;hsa-miR-142-3p;hsa-miR-6073;hsa-miR-1915-5p;hsa-miR-6841-3p;hsa-miR-196a-5p;hsa-miR-196b-5p;hsa-miR-3927-3p;hsa-miR-6831-5p;hsa-miR-3138;hsa-miR-4800-5p;hsa-miR-3681-5p;hsa-miR-6849-5p;hsa-miR-4268;hsa-miR-4448;hsa-m…
chr12	124071293	124074996	+	TMED2	124071341	124071360	20	37	hsa-miR-103a-3p;hsa-miR-107;hsa-miR-105-5p;hsa-miR-7853-5p;hsa-miR-1243;hsa-miR-3654;hsa-miR-15a-5p;hsa-miR-16-5p;hsa-miR-15b-5p;hsa-miR-195-5p;hsa-miR-424-5p;hsa-miR-497-5p;hsa-miR-503-5p;hsa-miR-646;hsa-miR-6838-5p;hsa-miR-181a-2-3p;hsa-miR-1273g-3p;hsa-miR-188-3p;hsa-miR-1260a;hsa-miR-3156-3p;hsa-miR-1260b;hsa-miR-223-5p;hsa-miR-3191-5p;hsa-miR-378j;hsa-miR-6839-5p;hsa-miR-4301;hsa-miR-4320;hs…
chr13	21742126	21742538	-	SKA3	21742241	21742260	20	21	hsa-miR-130a-3p;hsa-miR-301a-3p;hsa-miR-130b-3p;hsa-miR-454-3p;hsa-miR-301b-3p;hsa-miR-4295;hsa-miR-3666;hsa-miR-136-3p;hsa-miR-153-5p;hsa-miR-1250-3p;hsa-miR-3198;hsa-miR-4309;hsa-miR-3591-5p;hsa-miR-4473;hsa-miR-4671-3p;hsa-miR-4653-3p;hsa-miR-4668-3p;hsa-miR-551b-5p;hsa-miR-5589-3p;hsa-miR-7151-5p;hsa-miR-7850-5p
chr13	113170753	113181798	-	TUBGCP3	113170761	113170780	20	46	hsa-miR-1251-3p;hsa-miR-1266-5p;hsa-miR-3664-3p;hsa-miR-4518;hsa-miR-208a-5p;hsa-miR-208b-5p;hsa-miR-221-5p;hsa-miR-8073;hsa-miR-25-3p;hsa-miR-32-5p;hsa-miR-92a-3p;hsa-miR-363-3p;hsa-miR-367-3p;hsa-miR-92b-3p;hsa-miR-27b-5p;hsa-miR-28-5p;hsa-miR-708-5p;hsa-miR-3139;hsa-miR-3128;hsa-miR-4720-5p;hsa-miR-4799-3p;hsa-miR-5588-5p;hsa-miR-6868-5p;hsa-miR-33a-5p;hsa-miR-33b-5p;hsa-miR-3607-5p;hsa-miR-36…
chr14	21698477	21702388	-	HNRNPC	21702341	21702360	20	13	hsa-miR-181a-3p;hsa-miR-3176;hsa-miR-3190-5p;hsa-miR-3922-3p;hsa-miR-4529-5p;hsa-miR-5579-5p;hsa-miR-5580-5p;hsa-miR-588;hsa-miR-548s;hsa-miR-3187-3p;hsa-miR-4435;hsa-miR-4701-5p;hsa-miR-8069
chr14	23502576	23502883	-	PSMB5	23502761	23502780	20	18	hsa-miR-191-3p;hsa-miR-3135a;hsa-miR-361-3p;hsa-miR-4313;hsa-miR-4524a-5p;hsa-miR-4524b-5p;hsa-miR-4678;hsa-miR-4690-5p;hsa-miR-6165;hsa-miR-6510-5p;hsa-miR-4691-3p;hsa-miR-550a-5p;hsa-miR-550a-3-5p;hsa-miR-1271-3p;hsa-miR-572;hsa-miR-657;hsa-miR-3665;hsa-miR-6849-3p
chr14	32559707	32563592	+	ARHGAP5	32560501	32560520	80	116	hsa-miR-105-5p;hsa-miR-7853-5p;hsa-miR-1245a;hsa-miR-8062;hsa-miR-8079;hsa-miR-127-5p;hsa-miR-7843-3p;hsa-miR-130b-5p;hsa-miR-1468-3p;hsa-miR-548f-5p;hsa-miR-548g-5p;hsa-miR-548x-5p;hsa-miR-548aj-5p;hsa-miR-200c-5p;hsa-miR-550a-3p;hsa-miR-203b-3p;hsa-miR-7158-3p;hsa-miR-2053;hsa-miR-23a-3p;hsa-miR-23b-3p;hsa-miR-130a-5p;hsa-miR-23c;hsa-miR-24-1-5p;hsa-miR-24-2-5p;hsa-miR-299-5p;hsa-miR-29b-1-5p;h…
					32560901	32560920
					32561281	32561300
					32563001	32563020
chr14	32559707	32586493	+	ARHGAP5	32560501	32560520	80	116	hsa-miR-105-5p;hsa-miR-7853-5p;hsa-miR-1245a;hsa-miR-8062;hsa-miR-8079;hsa-miR-127-5p;hsa-miR-7843-3p;hsa-miR-130b-5p;hsa-miR-1468-3p;hsa-miR-548f-5p;hsa-miR-548g-5p;hsa-miR-548x-5p;hsa-miR-548aj-5p;hsa-miR-200c-5p;hsa-miR-550a-3p;hsa-miR-203b-3p;hsa-miR-7158-3p;hsa-miR-2053;hsa-miR-23a-3p;hsa-miR-23b-3p;hsa-miR-130a-5p;hsa-miR-23c;hsa-miR-24-1-5p;hsa-miR-24-2-5p;hsa-miR-299-5p;hsa-miR-29b-1-5p;h…
					32560901	32560920
					32561281	32561300
					32563001	32563020
chr14	71476350	71478266	+	PCNX	71478221	71478240	20	32	hsa-let-7a-5p;hsa-let-7b-5p;hsa-let-7c-5p;hsa-let-7d-5p;hsa-let-7e-5p;hsa-let-7f-5p;hsa-miR-98-5p;hsa-let-7g-5p;hsa-let-7i-5p;hsa-miR-202-3p;hsa-miR-4458;hsa-miR-4500;hsa-miR-1243;hsa-miR-3654;hsa-miR-1261;hsa-miR-196a-5p;hsa-miR-196b-5p;hsa-miR-3927-3p;hsa-miR-6831-5p;hsa-miR-378j;hsa-miR-6839-5p;hsa-miR-379-5p;hsa-miR-4451;hsa-miR-4650-3p;hsa-miR-3529-5p;hsa-miR-4649-3p;hsa-miR-7162-3p;hsa-miR-…
chr15	66641397	66641775	-	TIPIN	66641721	66641740	20	25	hsa-miR-136-5p;hsa-miR-148a-3p;hsa-miR-152-3p;hsa-miR-148b-3p;hsa-miR-199a-5p;hsa-miR-199b-5p;hsa-miR-1825;hsa-miR-2909;hsa-miR-3162-5p;hsa-miR-3607-5p;hsa-miR-3651;hsa-miR-455-5p;hsa-miR-4716-5p;hsa-miR-511-3p;hsa-miR-512-3p;hsa-miR-520f-3p;hsa-miR-550b-2-5p;hsa-miR-5581-3p;hsa-miR-5584-5p;hsa-miR-6750-5p;hsa-miR-6822-5p;hsa-miR-9500;hsa-miR-592;hsa-miR-6716-5p;hsa-miR-6772-3p
chr15	67524151	67529158	-	AAGAB	67529041	67529080	40	31	hsa-miR-140-3p;hsa-miR-219b-5p;hsa-miR-346;hsa-miR-374a-3p;hsa-miR-376a-5p;hsa-miR-376c-3p;hsa-miR-4427;hsa-miR-4680-3p;hsa-miR-5187-3p;hsa-miR-4643;hsa-miR-4789-3p;hsa-miR-4795-3p;hsa-miR-513a-3p;hsa-miR-513c-3p;hsa-miR-3606-3p;hsa-miR-5585-3p;hsa-miR-593-5p;hsa-miR-6071;hsa-miR-6828-3p;hsa-miR-628-5p;hsa-miR-632;hsa-miR-1231;hsa-miR-4288;hsa-miR-654-3p;hsa-miR-6740-5p;hsa-miR-767-5p;hsa-miR-93-…
chr15	75219106	75221573	-	COX5A	75219161	75219180	40	58	hsa-miR-103a-3p;hsa-miR-107;hsa-miR-154-3p;hsa-miR-487a-3p;hsa-miR-15a-5p;hsa-miR-16-5p;hsa-miR-15b-5p;hsa-miR-195-5p;hsa-miR-424-5p;hsa-miR-497-5p;hsa-miR-503-5p;hsa-miR-646;hsa-miR-6838-5p;hsa-miR-188-5p;hsa-miR-6866-3p;hsa-miR-194-5p;hsa-miR-20a-3p;hsa-miR-3074-3p;hsa-miR-3194-3p;hsa-miR-330-3p;hsa-miR-330-5p;hsa-miR-326;hsa-miR-518c-5p;hsa-miR-6764-3p;hsa-miR-6824-3p;hsa-miR-331-5p;hsa-miR-34…
					75219201	75219220
chr15	76566752	76588078	-	ETFA	76587981	76588000	20	48	hsa-miR-17-3p;hsa-miR-1184;hsa-miR-1205;hsa-miR-3158-5p;hsa-miR-3186-5p;hsa-miR-3922-5p;hsa-miR-4474-3p;hsa-miR-7108-5p;hsa-miR-519d-5p;hsa-miR-5695;hsa-miR-525-3p;hsa-miR-524-3p;hsa-miR-545-5p;hsa-miR-5579-5p;hsa-miR-559;hsa-miR-548b-5p;hsa-miR-548a-5p;hsa-miR-548c-5p;hsa-miR-548d-5p;hsa-miR-548j-5p;hsa-miR-548k;hsa-miR-548l;hsa-miR-548h-5p;hsa-miR-548i;hsa-miR-548w;hsa-miR-548y;hsa-miR-548o-5p;…
chr15	76576097	76588078	-	ETFA	76587981	76588000	20	48	hsa-miR-17-3p;hsa-miR-1184;hsa-miR-1205;hsa-miR-3158-5p;hsa-miR-3186-5p;hsa-miR-3922-5p;hsa-miR-4474-3p;hsa-miR-7108-5p;hsa-miR-519d-5p;hsa-miR-5695;hsa-miR-525-3p;hsa-miR-524-3p;hsa-miR-545-5p;hsa-miR-5579-5p;hsa-miR-559;hsa-miR-548b-5p;hsa-miR-548a-5p;hsa-miR-548c-5p;hsa-miR-548d-5p;hsa-miR-548j-5p;hsa-miR-548k;hsa-miR-548l;hsa-miR-548h-5p;hsa-miR-548i;hsa-miR-548w;hsa-miR-548y;hsa-miR-548o-5p;…
chr15	76584771	76588078	-	ETFA	76587981	76588000	20	48	hsa-miR-17-3p;hsa-miR-1184;hsa-miR-1205;hsa-miR-3158-5p;hsa-miR-3186-5p;hsa-miR-3922-5p;hsa-miR-4474-3p;hsa-miR-7108-5p;hsa-miR-519d-5p;hsa-miR-5695;hsa-miR-525-3p;hsa-miR-524-3p;hsa-miR-545-5p;hsa-miR-5579-5p;hsa-miR-559;hsa-miR-548b-5p;hsa-miR-548a-5p;hsa-miR-548c-5p;hsa-miR-548d-5p;hsa-miR-548j-5p;hsa-miR-548k;hsa-miR-548l;hsa-miR-548h-5p;hsa-miR-548i;hsa-miR-548w;hsa-miR-548y;hsa-miR-548o-5p;…
chr17	1257504	1265302	-	YWHAE	1257541	1257560	40	33	hsa-miR-10b-3p;hsa-miR-194-5p;hsa-miR-20a-3p;hsa-miR-217;hsa-miR-509-5p;hsa-miR-509-3-5p;hsa-miR-4418;hsa-miR-6807-3p;hsa-miR-3161;hsa-miR-374a-3p;hsa-miR-4280;hsa-miR-5011-3p;hsa-miR-4666b;hsa-miR-5100;hsa-miR-595;hsa-miR-597-5p;hsa-miR-6076;hsa-miR-6797-3p
					1264401	1264420
chr17	1264385	1265302	-	YWHAE	1264401	1264420	20	15	hsa-miR-3127-5p;hsa-miR-3177-3p;hsa-miR-3653-3p;hsa-miR-3658;hsa-miR-411-5p;hsa-miR-4271;hsa-miR-4725-3p;hsa-miR-6780b-5p;hsa-miR-564;hsa-miR-6082;hsa-miR-6507-5p;hsa-miR-6716-5p;hsa-miR-6783-5p;hsa-miR-6798-5p;hsa-miR-6801-5p
chr17	7402357	7402810	+	POLR2A	7402381	7402400	40	78	hsa-miR-143-5p;hsa-miR-3944-5p;hsa-miR-153-5p;hsa-miR-1250-3p;hsa-miR-196a-5p;hsa-miR-196b-5p;hsa-miR-3927-3p;hsa-miR-6831-5p;hsa-miR-2113;hsa-miR-5010-3p;hsa-miR-219a-1-3p;hsa-miR-571;hsa-miR-2355-5p;hsa-miR-2467-3p;hsa-miR-30c-2-3p;hsa-miR-30b-3p;hsa-miR-30c-1-3p;hsa-miR-3689a-3p;hsa-miR-3689b-3p;hsa-miR-3689c;hsa-miR-6779-5p;hsa-miR-6780a-5p;hsa-miR-6788-5p;hsa-miR-1273h-5p;hsa-miR-3189-5p;hsa…
					7402441	7402460
chr17	20921254	20931987	-	USP22	20924481	20924500	20	24	hsa-miR-1343-3p;hsa-miR-6783-3p;hsa-miR-221-5p;hsa-miR-8073;hsa-miR-3128;hsa-miR-4720-5p;hsa-miR-4799-3p;hsa-miR-5588-5p;hsa-miR-6868-5p;hsa-miR-3171;hsa-miR-3668;hsa-miR-7852-3p;hsa-miR-376a-3p;hsa-miR-376b-3p;hsa-miR-4540;hsa-miR-6723-5p;hsa-miR-4716-5p;hsa-miR-511-5p;hsa-miR-570-3p;hsa-miR-576-3p;hsa-miR-654-3p;hsa-miR-6830-3p;hsa-miR-6838-3p;hsa-miR-6844
chr17	29483000	29533389	+	NF1	29496961	29496980	20	14	hsa-miR-1183;hsa-miR-194-5p;hsa-miR-3074-3p;hsa-miR-3607-3p;hsa-miR-433-3p;hsa-miR-7154-5p;hsa-miR-4482-3p;hsa-miR-7159-3p;hsa-miR-4693-5p;hsa-miR-5092;hsa-miR-5571-5p;hsa-miR-7849-3p;hsa-miR-96-3p;hsa-miR-2681-3p;
chr17	44248220	44249598	-	KANSL1	44248821	44248840	60	106	hsa-let-7a-3p;hsa-let-7b-3p;hsa-let-7f-1-3p;hsa-let-7f-2-3p;hsa-miR-98-3p;hsa-miR-1185-2-3p;hsa-miR-1185-1-3p;hsa-miR-4789-5p;hsa-miR-103a-2-5p;hsa-miR-103a-3p;hsa-miR-107;hsa-miR-106a-3p;hsa-miR-1185-5p;hsa-miR-3605-5p;hsa-miR-3679-5p;hsa-miR-124-5p;hsa-miR-126-5p;hsa-miR-1265;hsa-miR-2392;hsa-miR-1284;hsa-miR-1306-3p;hsa-miR-130a-3p;hsa-miR-301a-3p;hsa-miR-130b-3p;hsa-miR-454-3p;hsa-miR-301b-3p…
					44248861	44248880
chr17					44249361	44249380
chr17	45740454	45745776	+	KPNB1	45740501	45740520	60	98	hsa-miR-708-3p;hsa-miR-6816-3p;hsa-miR-8080;hsa-miR-1277-5p;hsa-miR-660-5p;hsa-miR-3923;hsa-miR-1183;hsa-miR-1197;hsa-miR-3159;hsa-miR-512-3p;hsa-miR-520f-3p;hsa-miR-140-5p;hsa-miR-203b-5p;hsa-miR-6718-5p;hsa-miR-369-3p;hsa-miR-5692c;hsa-miR-5692b;hsa-miR-410-3p;hsa-miR-5011-5p;hsa-miR-654-3p;hsa-miR-488-5p;hsa-miR-4716-5p;hsa-miR-3667-3p;hsa-miR-6734-3p;hsa-miR-6080;hsa-miR-136-5p;hsa-miR-4287;h…
					45742481	45742500
					45745741	45745760
chr17	45741524	45752148	+	KPNB1	45742481	45742500	80	127	hsa-miR-1183;hsa-miR-1185-5p;hsa-miR-3605-5p;hsa-miR-3679-5p;hsa-miR-1224-5p;hsa-miR-3915;hsa-miR-4689;hsa-miR-6858-5p;hsa-miR-1294;hsa-miR-4316;hsa-miR-133a-5p;hsa-miR-138-5p;hsa-miR-6131;hsa-miR-136-3p;hsa-miR-140-5p;hsa-miR-203b-5p;hsa-miR-6718-5p;hsa-miR-142-3p;hsa-miR-6073;hsa-miR-147a;hsa-miR-6818-5p;hsa-miR-182-3p;hsa-miR-152-5p;hsa-miR-597-3p;hsa-miR-203a-5p;hsa-miR-1273g-5p;hsa-miR-204-5…
					45745741	45745760
					45748121	45748140
					45750901	45750920
chr17	45742422	45742524	+	KPNB1	45742481	45742500	20	33	hsa-miR-1183;hsa-miR-1185-5p;hsa-miR-3605-5p;hsa-miR-3679-5p;hsa-miR-1224-5p;hsa-miR-3915;hsa-miR-4689;hsa-miR-6858-5p;hsa-miR-1294;hsa-miR-4316;hsa-miR-142-3p;hsa-miR-6073;hsa-miR-147a;hsa-miR-6818-5p;hsa-miR-204-5p;hsa-miR-211-5p;hsa-miR-623;hsa-miR-20b-3p;hsa-miR-3137;hsa-miR-3159;hsa-miR-4287;hsa-miR-4469;hsa-miR-4685-3p;hsa-miR-7113-3p;hsa-miR-4473;hsa-miR-4671-3p;hsa-miR-4693-5p;hsa-miR-488…
chr17	62289933	62291602	-	TEX2	62290761	62290780	20	56	hsa-miR-1253;hsa-miR-6770-5p;hsa-miR-1296-3p;hsa-miR-1321;hsa-miR-4739;hsa-miR-4756-5p;hsa-miR-6760-5p;hsa-miR-18a-5p;hsa-miR-18b-5p;hsa-miR-4735-3p;hsa-miR-194-3p;hsa-miR-5693;hsa-miR-2110;hsa-miR-3150a-3p;hsa-miR-6763-5p;hsa-miR-6810-5p;hsa-miR-6857-5p;hsa-miR-2115-3p;hsa-miR-223-3p;hsa-miR-4697-3p;hsa-miR-224-5p;hsa-miR-3126-5p;hsa-miR-4419a;hsa-miR-4510;hsa-miR-6127;hsa-miR-6129;hsa-miR-6130;…
chr17	71231614	71233134	+	C17orf80	71232181	71232200	20	24	hsa-miR-1224-5p;hsa-miR-3915;hsa-miR-4689;hsa-miR-6858-5p;hsa-miR-1304-5p;hsa-miR-196a-5p;hsa-miR-196b-5p;hsa-miR-3927-3p;hsa-miR-6831-5p;hsa-miR-219a-1-3p;hsa-miR-571;hsa-miR-331-5p;hsa-miR-379-5p;hsa-miR-4451;hsa-miR-4650-3p;hsa-miR-3529-5p;hsa-miR-382-3p;hsa-miR-3928-3p;hsa-miR-4482-3p;hsa-miR-7159-3p;hsa-miR-4732-5p;hsa-miR-6832-5p;hsa-miR-526b-5p;hsa-miR-6509-5p
chr19	8520288	8528570	+	HNRNPM	8520381	8520400	20	16	hsa-miR-2054;hsa-miR-3194-3p;hsa-miR-3686;hsa-miR-4259;hsa-miR-4715-5p;hsa-miR-4307;hsa-miR-4742-3p;hsa-miR-5004-3p;hsa-miR-567;hsa-miR-605-3p;hsa-miR-4493;hsa-miR-6126;hsa-miR-6864-5p;hsa-miR-760;hsa-miR-6822-3p;hsa-miR-8068
chr2	55209650	55214834	-	RTN4	55214681	55214700	40	66	hsa-miR-103a-3p;hsa-miR-107;hsa-miR-15a-5p;hsa-miR-16-5p;hsa-miR-15b-5p;hsa-miR-195-5p;hsa-miR-424-5p;hsa-miR-497-5p;hsa-miR-503-5p;hsa-miR-646;hsa-miR-6838-5p;hsa-miR-200b-3p;hsa-miR-200c-3p;hsa-miR-429;hsa-miR-8084;hsa-miR-214-3p;hsa-miR-761;hsa-miR-922;hsa-miR-3619-5p;hsa-miR-215-3p;hsa-miR-6773-3p;hsa-miR-2278;hsa-miR-27a-3p;hsa-miR-27b-3p;hsa-miR-513a-5p;hsa-miR-3149;hsa-miR-320a;hsa-miR-320…
chr2					55214741	55214760
chr2	61709514	61717911	-	XPO1	61710181	61710200	20	25	hsa-miR-103a-2-5p;hsa-miR-1301-3p;hsa-miR-5047;hsa-miR-7156-3p;hsa-miR-153-5p;hsa-miR-1250-3p;hsa-miR-17-3p;hsa-miR-1184;hsa-miR-1205;hsa-miR-3158-5p;hsa-miR-19a-3p;hsa-miR-19b-3p;hsa-miR-22-3p;hsa-miR-4280;hsa-miR-4659a-3p;hsa-miR-4659b-3p;hsa-miR-6875-3p;hsa-miR-4660;hsa-miR-4778-3p;hsa-miR-543;hsa-miR-5586-3p;hsa-miR-574-5p;hsa-miR-3659;hsa-miR-578;hsa-miR-581
chr2	61712902	61717911	-	XPO1	61712941	61712960	20	28	hsa-let-7a-5p;hsa-let-7b-5p;hsa-let-7c-5p;hsa-let-7d-5p;hsa-let-7e-5p;hsa-let-7f-5p;hsa-miR-98-5p;hsa-let-7g-5p;hsa-let-7i-5p;hsa-miR-202-3p;hsa-miR-4458;hsa-miR-4500;hsa-miR-1207-3p;hsa-miR-1304-5p;hsa-miR-205-3p;hsa-miR-30a-3p;hsa-miR-30d-3p;hsa-miR-30e-3p;hsa-miR-3120-3p;hsa-miR-3671;hsa-miR-4310;hsa-miR-7157-5p;hsa-miR-4678;hsa-miR-4711-5p;hsa-miR-7112-3p;hsa-miR-5681b;hsa-miR-6083;hsa-miR-80…
chr2	101898320	101911643	-	RNF149	101898361	101898380	20	50	hsa-miR-10b-3p;hsa-miR-1208;hsa-miR-6760-3p;hsa-miR-134-3p;hsa-miR-7114-5p;hsa-miR-204-3p;hsa-miR-619-5p;hsa-miR-3192-5p;hsa-miR-4646-5p;hsa-miR-6506-5p;hsa-miR-214-3p;hsa-miR-761;hsa-miR-922;hsa-miR-3619-5p;hsa-miR-216b-3p;hsa-miR-24-3p;hsa-miR-4284;hsa-miR-302b-5p;hsa-miR-302d-5p;hsa-miR-320a;hsa-miR-320b;hsa-miR-320c;hsa-miR-320d;hsa-miR-4429;hsa-miR-320e;hsa-miR-377-3p;hsa-miR-3934-3p;hsa-miR…
chr2	191523883	191537878	+	NAB1	191524641	191524660	20	30	hsa-miR-1183;hsa-miR-1208;hsa-miR-6760-3p;hsa-miR-130b-5p;hsa-miR-137;hsa-miR-2113;hsa-miR-5010-3p;hsa-miR-25-3p;hsa-miR-32-5p;hsa-miR-92a-3p;hsa-miR-363-3p;hsa-miR-367-3p;hsa-miR-92b-3p;hsa-miR-4325;hsa-miR-7703;hsa-miR-4691-5p;hsa-miR-6749-3p;hsa-miR-6792-3p;hsa-miR-4742-3p;hsa-miR-5011-5p;hsa-miR-599;hsa-miR-660-3p;hsa-miR-5193;hsa-miR-670-3p;hsa-miR-1238-3p;hsa-miR-6780a-3p;hsa-miR-6881-3p;hs…
chr22	21288066	21288532	+	CRKL	21288381	21288400	20	44	hsa-miR-17-3p;hsa-miR-1184;hsa-miR-1205;hsa-miR-3158-5p;hsa-miR-196a-5p;hsa-miR-196b-5p;hsa-miR-3927-3p;hsa-miR-6831-5p;hsa-miR-219a-1-3p;hsa-miR-571;hsa-miR-3125;hsa-miR-3916;hsa-miR-6859-5p;hsa-miR-3150b-3p;hsa-miR-4784;hsa-miR-377-5p;hsa-miR-655-5p;hsa-miR-6086;hsa-miR-379-5p;hsa-miR-4451;hsa-miR-4650-3p;hsa-miR-3529-5p;hsa-miR-380-5p;hsa-miR-563;hsa-miR-4303;hsa-miR-4433b-3p;hsa-miR-4527;hsa-…
chr22	22160138	22162135	-	MAPK1	22160141	22160160	40	79	hsa-miR-103a-3p;hsa-miR-107;hsa-miR-1185-5p;hsa-miR-3605-5p;hsa-miR-3679-5p;hsa-miR-1224-5p;hsa-miR-3915;hsa-miR-4689;hsa-miR-6858-5p;hsa-miR-125a-3p;hsa-miR-764;hsa-miR-3934-5p;hsa-miR-1298-3p;hsa-miR-3126-3p;hsa-miR-146a-3p;hsa-miR-301a-5p;hsa-miR-301b-5p;hsa-miR-3921;hsa-miR-4653-5p;hsa-miR-15a-5p;hsa-miR-16-5p;hsa-miR-15b-5p;hsa-miR-195-5p;hsa-miR-424-5p;hsa-miR-497-5p;hsa-miR-503-5p;hsa-miR-…
chr22					22160221	22160240
chr22	30032739	30038274	+	NF2	30035161	30035180	20	27	hsa-miR-1236-3p;hsa-miR-6515-3p;hsa-miR-147a;hsa-miR-6818-5p;hsa-miR-1976;hsa-miR-3653-5p;hsa-miR-3140-5p;hsa-miR-33a-3p;hsa-miR-409-3p;hsa-miR-378a-5p;hsa-miR-1200;hsa-miR-4267;hsa-miR-4268;hsa-miR-4448;hsa-miR-4279;hsa-miR-4539;hsa-miR-4695-3p;hsa-miR-4781-3p;hsa-miR-599;hsa-miR-634;hsa-miR-6736-3p;hsa-miR-6780a-3p;hsa-miR-6881-3p;hsa-miR-7111-3p;hsa-miR-7641;hsa-miR-8070;hsa-miR-877-3p
chr22	38890634	38897285	-	DDX17	38894501	38894520	56	72	hsa-miR-105-3p;hsa-miR-1180-3p;hsa-miR-4664-3p;hsa-miR-1233-5p;hsa-miR-4648;hsa-miR-4654;hsa-miR-4769-5p;hsa-miR-6778-5p;hsa-miR-124-3p;hsa-miR-506-3p;hsa-miR-3714;hsa-miR-3910;hsa-miR-1272;hsa-miR-1322;hsa-miR-138-1-3p;hsa-miR-141-3p;hsa-miR-200a-3p;hsa-miR-183-3p;hsa-miR-4452;hsa-miR-188-5p;hsa-miR-6866-3p;hsa-miR-191-5p;hsa-miR-1915-5p;hsa-miR-6841-3p;hsa-miR-219a-2-3p;hsa-miR-219b-3p;hsa-miR-…
chr22					38895405	38895420
chr22					38897141	38897160
chr22	46125304	46136418	+	ATXN10	46134641	46134660	20	21	hsa-miR-1253;hsa-miR-6770-5p;hsa-miR-16-1-3p;hsa-miR-216a-3p;hsa-miR-128-3p;hsa-miR-3681-3p;hsa-miR-222-5p;hsa-miR-27a-3p;hsa-miR-27b-3p;hsa-miR-513a-5p;hsa-miR-4264;hsa-miR-4797-3p;hsa-miR-4436a;hsa-miR-5000-3p;hsa-miR-4700-3p;hsa-miR-4704-3p;hsa-miR-579-3p;hsa-miR-664b-3p;hsa-miR-5696;hsa-miR-616-3p;hsa-miR-630
chr3	47762155	47777616	-	SMARCC1	47777561	47777600	40	56	hsa-let-7a-5p;hsa-let-7b-5p;hsa-let-7c-5p;hsa-let-7d-5p;hsa-let-7e-5p;hsa-let-7f-5p;hsa-miR-98-5p;hsa-let-7g-5p;hsa-let-7i-5p;hsa-miR-202-3p;hsa-miR-4458;hsa-miR-4500;hsa-miR-1-3p;hsa-miR-206;hsa-miR-613;hsa-miR-1288-5p;hsa-miR-193a-5p;hsa-miR-196a-5p;hsa-miR-196b-5p;hsa-miR-3927-3p;hsa-miR-6831-5p;hsa-miR-3147;hsa-miR-4425;hsa-miR-3663-5p;hsa-miR-7152-3p;hsa-miR-376a-2-5p;hsa-miR-3935;hsa-miR-37…
chr3	47770514	47814426	-	SMARCC1	47777561	47777600	40	56	hsa-let-7a-5p;hsa-let-7b-5p;hsa-let-7c-5p;hsa-let-7d-5p;hsa-let-7e-5p;hsa-let-7f-5p;hsa-miR-98-5p;hsa-let-7g-5p;hsa-let-7i-5p;hsa-miR-202-3p;hsa-miR-4458;hsa-miR-4500;hsa-miR-1-3p;hsa-miR-206;hsa-miR-613;hsa-miR-1288-5p;hsa-miR-193a-5p;hsa-miR-196a-5p;hsa-miR-196b-5p;hsa-miR-3927-3p;hsa-miR-6831-5p;hsa-miR-3147;hsa-miR-4425;hsa-miR-3663-5p;hsa-miR-7152-3p;hsa-miR-376a-2-5p;hsa-miR-3935;hsa-miR-37…
chr3	50004902	50012825	+	RBM6	50005201	50005220	20	21	hsa-miR-125b-5p;hsa-miR-125a-5p;hsa-miR-345-3p;hsa-miR-4319;hsa-miR-4732-3p;hsa-miR-2355-5p;hsa-miR-3140-5p;hsa-miR-3162-3p;hsa-miR-331-3p;hsa-miR-6801-3p;hsa-miR-6810-3p;hsa-miR-4433b-5p;hsa-miR-5195-5p;hsa-miR-567;hsa-miR-573;hsa-miR-3616-5p;hsa-miR-675-3p;hsa-miR-297;hsa-miR-6798-3p;hsa-miR-6834-3p;hsa-miR-6883-3p
chr3	107429298	107451870	+	BBX	107451803	107451820	18	24	hsa-miR-1266-5p;hsa-miR-3664-3p;hsa-miR-4518;hsa-miR-150-5p;hsa-miR-532-3p;hsa-miR-2116-3p;hsa-miR-1972;hsa-miR-4650-5p;hsa-miR-3142;hsa-miR-1245b-5p;hsa-miR-4661-3p;hsa-miR-4757-5p;hsa-miR-6744-3p;hsa-miR-4799-5p;hsa-miR-512-5p;hsa-miR-510-5p;hsa-miR-5692a;hsa-miR-6778-3p;hsa-miR-6791-3p;hsa-miR-6829-3p;hsa-miR-6869-5p;hsa-miR-8055;hsa-miR-8065;hsa-miR-8081
chr3	128525214	128526514	+	RAB7A	128526481	128526500	20	42	hsa-miR-106a-3p;hsa-miR-130a-3p;hsa-miR-301a-3p;hsa-miR-130b-3p;hsa-miR-454-3p;hsa-miR-301b-3p;hsa-miR-4295;hsa-miR-3666;hsa-miR-1973;hsa-miR-19a-3p;hsa-miR-19b-3p;hsa-miR-302a-3p;hsa-miR-302b-3p;hsa-miR-302c-3p;hsa-miR-302d-3p;hsa-miR-372-3p;hsa-miR-373-3p;hsa-miR-520e;hsa-miR-519c-3p;hsa-miR-520a-3p;hsa-miR-519b-3p;hsa-miR-520b;hsa-miR-520c-3p;hsa-miR-520d-3p;hsa-miR-519a-3p;hsa-miR-302e;hsa-mi…
chr4	17963525	17974508	-	LCORL	17963526	17963540	15	22	hsa-miR-130a-3p;hsa-miR-301a-3p;hsa-miR-130b-3p;hsa-miR-454-3p;hsa-miR-301b-3p;hsa-miR-4295;hsa-miR-3666;hsa-miR-16-2-3p;hsa-miR-195-3p;hsa-miR-1909-5p;hsa-miR-323b-3p;hsa-miR-33a-5p;hsa-miR-33b-5p;hsa-miR-4724-3p;hsa-miR-4729;hsa-miR-556-3p;hsa-miR-5586-3p;hsa-miR-583;hsa-miR-1276;hsa-miR-4311;hsa-miR-656-3p;hsa-miR-6782-3p
chr4	54249939	54266006	+	FIP1L1	54257221	54257240	20	19	hsa-miR-100-3p;hsa-miR-101-3p;hsa-miR-144-3p;hsa-miR-141-5p;hsa-miR-208a-5p;hsa-miR-208b-5p;hsa-miR-216a-3p;hsa-miR-128-3p;hsa-miR-3681-3p;hsa-miR-27a-3p;hsa-miR-27b-3p;hsa-miR-513a-5p;hsa-miR-3124-3p;hsa-miR-3160-5p;hsa-miR-3180-5p;hsa-miR-335-3p;hsa-miR-4678;hsa-miR-5096;hsa-miR-545-5p
chr4	54249939	54310270	+	FIP1L1	54257221	54257240	20	19	hsa-miR-100-3p;hsa-miR-101-3p;hsa-miR-144-3p;hsa-miR-141-5p;hsa-miR-208a-5p;hsa-miR-208b-5p;hsa-miR-216a-3p;hsa-miR-128-3p;hsa-miR-3681-3p;hsa-miR-27a-3p;hsa-miR-27b-3p;hsa-miR-513a-5p;hsa-miR-3124-3p;hsa-miR-3160-5p;hsa-miR-3180-5p;hsa-miR-335-3p;hsa-miR-4678;hsa-miR-5096;hsa-miR-545-5p
chr4	73950965	73958017	-	ANKRD17	73956461	73956480	40	67	hsa-miR-103a-3p;hsa-miR-107;hsa-miR-1185-5p;hsa-miR-3605-5p;hsa-miR-3679-5p;hsa-miR-1224-5p;hsa-miR-3915;hsa-miR-4689;hsa-miR-6858-5p;hsa-miR-153-5p;hsa-miR-1250-3p;hsa-miR-15a-5p;hsa-miR-16-5p;hsa-miR-15b-5p;hsa-miR-195-5p;hsa-miR-424-5p;hsa-miR-497-5p;hsa-miR-503-5p;hsa-miR-646;hsa-miR-6838-5p;hsa-miR-183-3p;hsa-miR-4452;hsa-miR-214-3p;hsa-miR-761;hsa-miR-922;hsa-miR-3619-5p;hsa-miR-3152-3p;hsa…
chr4					73957841	73957860
chr4	187627716	187630999	-	FAT1	187629281	187629300	40	46	hsa-miR-101-5p;hsa-miR-1298-5p;hsa-miR-150-5p;hsa-miR-532-3p;hsa-miR-2116-3p;hsa-miR-181a-2-3p;hsa-miR-1273g-3p;hsa-miR-18a-5p;hsa-miR-18b-5p;hsa-miR-4735-3p;hsa-miR-26a-5p;hsa-miR-26b-5p;hsa-miR-1297;hsa-miR-4465;hsa-miR-3650;hsa-miR-371a-5p;hsa-miR-372-5p;hsa-miR-373-5p;hsa-miR-616-5p;hsa-miR-371b-5p;hsa-miR-381-3p;hsa-miR-300;hsa-miR-4666a-3p;hsa-miR-4252;hsa-miR-4272;hsa-miR-4461;hsa-miR-4693…
chr4					187630281	187630300
chr5	6737622	6746540	+	PAPD7	6746401	6746420	40	21	hsa-miR-1305;hsa-miR-150-5p;hsa-miR-532-3p;hsa-miR-2116-3p;hsa-miR-26a-5p;hsa-miR-26b-5p;hsa-miR-1297;hsa-miR-4465;hsa-miR-335-3p;hsa-miR-3976;hsa-miR-4282;hsa-miR-4713-5p;hsa-miR-6867-3p;hsa-miR-498;hsa-miR-5000-5p;hsa-miR-513a-3p;hsa-miR-513c-3p;hsa-miR-3606-3p;hsa-miR-5697;hsa-miR-629-3p;hsa-miR-671-3p
chr5					65290641	65290660
chr5	65284462	65290692	+	ERBB2IP	68470704	68470720	20	23	hsa-miR-106a-3p;hsa-miR-1246;hsa-miR-133a-5p;hsa-miR-138-5p;hsa-miR-6131;hsa-miR-329-5p;hsa-miR-4464;hsa-miR-4748;hsa-miR-4251;hsa-miR-4329;hsa-miR-6761-5p;hsa-miR-432-3p;hsa-miR-4490;hsa-miR-4774-5p;hsa-miR-4728-3p;hsa-miR-507;hsa-miR-557;hsa-miR-450b-5p;hsa-miR-3680-3p;hsa-miR-5087;hsa-miR-5186;hsa-miR-544b;hsa-miR-4324
chr5	68470703	68471364	+	CCNB1	68470801	68470820	94	200	hsa-miR-106a-3p;hsa-miR-1180-5p;hsa-miR-7114-3p;hsa-miR-1252-5p;hsa-miR-1253;hsa-miR-6770-5p;hsa-miR-126-5p;hsa-miR-130a-3p;hsa-miR-301a-3p;hsa-miR-130b-3p;hsa-miR-454-3p;hsa-miR-301b-3p;hsa-miR-4295;hsa-miR-3666;hsa-miR-141-5p;hsa-miR-17-5p;hsa-miR-20a-5p;hsa-miR-93-5p;hsa-miR-106a-5p;hsa-miR-106b-5p;hsa-miR-20b-5p;hsa-miR-526b-3p;hsa-miR-519d-3p;hsa-miR-3609;hsa-miR-548ah-5p;hsa-miR-4796-3p;hsa…
chr5					68470861	68470900
chr5					68471224	68471240
chr5					70898381	70898400
chr5	138699447	138700432	+	PAIP2	138699541	138699560	40	62	hsa-miR-105-5p;hsa-miR-7853-5p;hsa-miR-1233-5p;hsa-miR-4648;hsa-miR-4654;hsa-miR-4769-5p;hsa-miR-6778-5p;hsa-miR-1246;hsa-miR-1287-5p;hsa-miR-3135b;hsa-miR-141-5p;hsa-miR-2113;hsa-miR-5010-3p;hsa-miR-219a-5p;hsa-miR-508-3p;hsa-miR-4445-5p;hsa-miR-4782-3p;hsa-miR-6766-3p;hsa-miR-224-3p;hsa-miR-522-3p;hsa-miR-4694-3p;hsa-miR-2276-3p;hsa-miR-4772-3p;hsa-miR-30c-2-3p;hsa-miR-30b-3p;hsa-miR-30c-1-3p;h…
chr5					138700341	138700360
chr5	151176787	151178874	+	G3BP1	151176801	151176820	40	52	hsa-miR-182-3p;hsa-miR-152-5p;hsa-miR-597-3p;hsa-miR-205-3p;hsa-miR-218-1-3p;hsa-miR-22-5p;hsa-miR-2116-5p;hsa-miR-30a-3p;hsa-miR-30d-3p;hsa-miR-30e-3p;hsa-miR-33a-3p;hsa-miR-409-3p;hsa-miR-375;hsa-miR-6739-3p;hsa-miR-3942-3p;hsa-miR-4268;hsa-miR-4448;hsa-miR-4273;hsa-miR-4677-5p;hsa-miR-7156-5p;hsa-miR-4291;hsa-miR-432-5p;hsa-miR-4438;hsa-miR-4659a-3p;hsa-miR-4659b-3p;hsa-miR-6875-3p;hsa-miR-470…
chr5					151176861	151176880
chr5	154169884	154191200	+	LARP1	154172261	154172280	60	79	hsa-let-7a-5p;hsa-let-7b-5p;hsa-let-7c-5p;hsa-let-7d-5p;hsa-let-7e-5p;hsa-let-7f-5p;hsa-miR-98-5p;hsa-let-7g-5p;hsa-let-7i-5p;hsa-miR-202-3p;hsa-miR-4458;hsa-miR-4500;hsa-miR-1237-3p;hsa-miR-1248;hsa-miR-1269a;hsa-miR-1269b;hsa-miR-5009-5p;hsa-miR-8058;hsa-miR-127-5p;hsa-miR-7843-3p;hsa-miR-129-5p;hsa-miR-147a;hsa-miR-6818-5p;hsa-miR-153-5p;hsa-miR-1250-3p;hsa-miR-204-5p;hsa-miR-211-5p;hsa-miR-62…
chr5					154185541	154185560
chr5					154191141	154191160
chr5	167986036	167996003	-	PANK3	167995681	167995700	20	38	hsa-miR-365a-3p;hsa-miR-365b-3p;hsa-miR-6729-3p;hsa-let-7a-2-3p;hsa-let-7c-3p;hsa-let-7g-3p;hsa-miR-493-5p;hsa-miR-3177-5p;hsa-miR-18a-5p;hsa-miR-18b-5p;hsa-miR-4735-3p;hsa-miR-4761-5p;hsa-miR-561-5p;hsa-miR-498;hsa-miR-5000-5p;hsa-miR-584-3p;hsa-miR-4277;hsa-miR-30a-3p;hsa-miR-30d-3p;hsa-miR-30e-3p;hsa-miR-2053;hsa-miR-3152-3p;hsa-miR-4255;hsa-miR-595;hsa-miR-17-5p;hsa-miR-20a-5p;hsa-miR-93-5p;h…
chr5	179132679	179137066	+	CANX	179132701	179132720	20	44	hsa-miR-1226-3p;hsa-miR-4733-3p;hsa-miR-1255b-2-3p;hsa-miR-194-5p;hsa-miR-2114-3p;hsa-miR-6823-3p;hsa-miR-29a-3p;hsa-miR-29b-3p;hsa-miR-29c-3p;hsa-miR-6871-3p;hsa-miR-3065-5p;hsa-miR-3120-3p;hsa-miR-3143;hsa-miR-338-5p;hsa-miR-421;hsa-miR-7159-5p;hsa-miR-4274;hsa-miR-4519;hsa-miR-433-3p;hsa-miR-7154-5p;hsa-miR-4524a-5p;hsa-miR-4524b-5p;hsa-miR-466;hsa-miR-3941;hsa-miR-4672;hsa-miR-4803;hsa-miR-54…
chr6	18236682	18258636	-	DEK	18250021	18250040	37	56	hsa-miR-1266-3p;hsa-miR-1283;hsa-miR-1468-5p;hsa-miR-148a-3p;hsa-miR-152-3p;hsa-miR-148b-3p;hsa-miR-187-5p;hsa-miR-221-3p;hsa-miR-222-3p;hsa-miR-548v;hsa-miR-200c-5p;hsa-miR-550a-3p;hsa-miR-214-5p;hsa-miR-6811-3p;hsa-miR-221-5p;hsa-miR-8073;hsa-miR-2681-5p;hsa-miR-26b-3p;hsa-miR-3121-5p;hsa-miR-3176;hsa-miR-3190-5p;hsa-miR-3922-3p;hsa-miR-3613-5p;hsa-miR-367-5p;hsa-miR-1267;hsa-miR-371a-3p;hsa-mi…
					18258184	18258200
chr6	18256591	18258636	-	DEK	18258184	18258200	37	56	hsa-miR-1266-3p;hsa-miR-1283;hsa-miR-1468-5p;hsa-miR-148a-3p;hsa-miR-152-3p;hsa-miR-148b-3p;hsa-miR-187-5p;hsa-miR-221-3p;hsa-miR-222-3p;hsa-miR-548v;hsa-miR-200c-5p;hsa-miR-550a-3p;hsa-miR-214-5p;hsa-miR-6811-3p;hsa-miR-221-5p;hsa-miR-8073;hsa-miR-2681-5p;hsa-miR-26b-3p;hsa-miR-3121-5p;hsa-miR-3176;hsa-miR-3190-5p;hsa-miR-3922-3p;hsa-miR-3613-5p;hsa-miR-367-5p;hsa-miR-1267;hsa-miR-371a-3p;hsa-mi…
					111211501	111211520
chr6	111208707	111211559	+	AMD1	155109101	155109120	20	36	hsa-miR-10a-3p;hsa-miR-1180-3p;hsa-miR-4664-3p;hsa-miR-1225-5p;hsa-miR-1229-5p;hsa-miR-1253;hsa-miR-6770-5p;hsa-miR-1343-3p;hsa-miR-6783-3p;hsa-miR-212-5p;hsa-miR-3189-3p;hsa-miR-3074-5p;hsa-miR-7152-5p;hsa-miR-3650;hsa-miR-3978;hsa-miR-4254;hsa-miR-3690;hsa-miR-4296;hsa-miR-4322;hsa-miR-4265;hsa-miR-6759-5p;hsa-miR-6796-5p;hsa-miR-4710;hsa-miR-4792;hsa-miR-4780;hsa-miR-6780b-3p;hsa-miR-5093;hsa-…
chr6	155095122	155116273	+	SCAF8	170852701	170852720	20	45	hsa-miR-1272;hsa-miR-1322;hsa-miR-1298-3p;hsa-miR-3126-3p;hsa-miR-17-5p;hsa-miR-20a-5p;hsa-miR-93-5p;hsa-miR-106a-5p;hsa-miR-106b-5p;hsa-miR-20b-5p;hsa-miR-526b-3p;hsa-miR-519d-3p;hsa-miR-3609;hsa-miR-548ah-5p;hsa-miR-4796-3p;hsa-miR-302a-3p;hsa-miR-302b-3p;hsa-miR-302c-3p;hsa-miR-302d-3p;hsa-miR-372-3p;hsa-miR-373-3p;hsa-miR-520e;hsa-miR-519c-3p;hsa-miR-520a-3p;hsa-miR-519b-3p;hsa-miR-520b;hsa-m…
chr6	170846321	170858201	-	PSMB1	170852761	170852780	40	70	hsa-let-7a-3p;hsa-let-7b-3p;hsa-let-7f-1-3p;hsa-let-7f-2-3p;hsa-miR-98-3p;hsa-miR-1185-2-3p;hsa-miR-1185-1-3p;hsa-miR-4789-5p;hsa-miR-1-3p;hsa-miR-206;hsa-miR-613;hsa-miR-103a-3p;hsa-miR-107;hsa-miR-106a-3p;hsa-miR-1179;hsa-miR-126-5p;hsa-miR-1272;hsa-miR-1322;hsa-miR-1301-3p;hsa-miR-5047;hsa-miR-7156-3p;hsa-miR-219a-5p;hsa-miR-508-3p;hsa-miR-4445-5p;hsa-miR-4782-3p;hsa-miR-6766-3p;hsa-miR-2276-3…
chr6					72877381	72877400
chr7	72873865	72884813	-	BAZ1B	91924421	91924440	20	17	hsa-miR-1180-5p;hsa-miR-7114-3p;hsa-miR-186-3p;hsa-miR-1973;hsa-miR-3684;hsa-miR-449c-3p;hsa-miR-5002-5p;hsa-miR-513a-3p;hsa-miR-513c-3p;hsa-miR-3606-3p;hsa-miR-516b-3p;hsa-miR-516a-3p;hsa-miR-2115-5p;hsa-miR-7162-5p;hsa-miR-5585-3p;hsa-miR-6815-3p;hsa-miR-7702
chr7	91924202	91957214	+	ANKIB1	128658021	128658040	20	24	hsa-miR-1296-5p;hsa-miR-133a-5p;hsa-miR-138-5p;hsa-miR-6131;hsa-miR-2054;hsa-miR-218-5p;hsa-miR-2355-5p;hsa-miR-3158-3p;hsa-miR-4446-3p;hsa-miR-5088-5p;hsa-miR-3198;hsa-miR-4309;hsa-miR-379-3p;hsa-miR-380-3p;hsa-miR-411-3p;hsa-miR-4495;hsa-miR-4437;hsa-miR-4490;hsa-miR-4774-5p;hsa-miR-4802-5p;hsa-miR-6514-5p;hsa-miR-496;hsa-miR-5701;hsa-miR-7106-3p
chr7	128655032	128658211	-	TNPO3	140404661	140404680	20	24	hsa-miR-125a-3p;hsa-miR-764;hsa-miR-3934-5p;hsa-miR-1264;hsa-miR-3184-3p;hsa-miR-1305;hsa-miR-148a-5p;hsa-miR-148b-5p;hsa-miR-3168;hsa-miR-5584-3p;hsa-miR-6874-3p;hsa-miR-26a-5p;hsa-miR-26b-5p;hsa-miR-1297;hsa-miR-4465;hsa-miR-338-5p;hsa-miR-4520-5p;hsa-miR-498;hsa-miR-542-3p;hsa-miR-4504;hsa-miR-552-3p;hsa-miR-6830-3p;hsa-miR-6882-5p;hsa-miR-95-5p
chr7	140402665	140404763	+	NDUFB2	37732761	37732780	20	41	hsa-miR-10a-5p;hsa-miR-10b-5p;hsa-miR-1252-5p;hsa-miR-17-5p;hsa-miR-20a-5p;hsa-miR-93-5p;hsa-miR-106a-5p;hsa-miR-106b-5p;hsa-miR-20b-5p;hsa-miR-526b-3p;hsa-miR-519d-3p;hsa-miR-3609;hsa-miR-548ah-5p;hsa-miR-4796-3p;hsa-miR-204-3p;hsa-miR-619-5p;hsa-miR-3192-5p;hsa-miR-4646-5p;hsa-miR-6506-5p;hsa-miR-3202;hsa-miR-4533;hsa-miR-383-5p;hsa-miR-4772-5p;hsa-miR-4308;hsa-miR-4292;hsa-miR-6791-5p;hsa-miR-…
chr8	37727937	37735069	-	RAB11FIP1	96233641	96233660	40	33	hsa-miR-1237-3p;hsa-miR-1248;hsa-miR-3179;hsa-miR-7515;hsa-miR-3202;hsa-miR-4533;hsa-miR-3667-3p;hsa-miR-6734-3p;hsa-miR-382-5p;hsa-miR-495-5p;hsa-miR-4496;hsa-miR-450a-1-3p;hsa-miR-887-5p;hsa-miR-3122;hsa-miR-3913-5p;hsa-miR-6513-5p;hsa-miR-4747-5p;hsa-miR-5196-5p;hsa-miR-4778-3p;hsa-miR-555;hsa-miR-561-3p;hsa-miR-548at-5p;hsa-miR-5681a;hsa-miR-6730-5p;hsa-miR-578;hsa-miR-635;hsa-miR-6774-5p;hsa…
chr8					96233641	96233660
chr9	96233422	96238620	+	FAM120A	128434801	128434820	20	35	hsa-miR-103a-3p;hsa-miR-107;hsa-miR-1468-3p;hsa-miR-548f-5p;hsa-miR-548g-5p;hsa-miR-548x-5p;hsa-miR-548aj-5p;hsa-miR-15a-5p;hsa-miR-16-5p;hsa-miR-15b-5p;hsa-miR-195-5p;hsa-miR-424-5p;hsa-miR-497-5p;hsa-miR-503-5p;hsa-miR-646;hsa-miR-6838-5p;hsa-miR-2278;hsa-miR-3121-3p;hsa-miR-3148;hsa-miR-6124;hsa-miR-3613-3p;hsa-miR-424-3p;hsa-miR-548ad-3p;hsa-miR-4320;hsa-miR-4468;hsa-miR-4496;hsa-miR-5002-5p;…
	96233422	96261168	+	FAM120A	96233640	96233660	20	35	hsa-miR-103a-3p;hsa-miR-107;hsa-miR-1468-3p;hsa-miR-548f-5p;hsa-miR-548g-5p;hsa-miR-548x-5p;hsa-miR-548aj-5p;hsa-miR-15a-5p;hsa-miR-16-5p;hsa-miR-15b-5p;hsa-miR-195-5p;hsa-miR-424-5p;hsa-miR-497-5p;hsa-miR-503-5p;hsa-miR-646;hsa-miR-6838-5p;hsa-miR-2278;hsa-miR-3121-3p;hsa-miR-3148;hsa-miR-6124;hsa-miR-3613-3p;hsa-miR-424-3p;hsa-miR-548ad-3p;hsa-miR-4320;hsa-miR-4468;hsa-miR-4496;hsa-miR-5002-5p;…
chr9	128432096	128434922	-	MAPKAP1	128434800	128434820	20	25	hsa-miR-134-5p;hsa-miR-3118;hsa-miR-3164;hsa-miR-6820-3p;hsa-miR-23a-3p;hsa-miR-23b-3p;hsa-miR-130a-5p;hsa-miR-23c;hsa-miR-3607-5p;hsa-miR-3663-5p;hsa-miR-7152-3p;hsa-miR-4501;hsa-miR-4517;hsa-miR-5583-3p;hsa-miR-4717-3p;hsa-miR-556-5p;hsa-miR-5587-5p;hsa-miR-580-5p;hsa-miR-610;hsa-miR-6508-5p;hsa-miR-8067;hsa-miR-6808-3p;hsa-miR-943;hsa-miR-3136-5p;hsa-miR-4439

## Sheet: Abundant seed motifs
Insights into the biogenesis and potential functions of exonic circular RNA
Chikako Ragan, Gregory J. Goodall, Nikolay E. Shirokikh, Thomas Preiss
Supplementary Table S2. MiRNA seed binding sequences and unique miRNA binding sites identified in HEK 293 exonic circRNAs.
CircRNAs with multiple miRNA-binding sites.
Seeds, number of unique (may overlap) miRNA seed binding sequences predicted in the circRNA
Sites, number of sites containing the seed sequences
circRNAs, number of circRNAs containing the predicted seed sequences
miRNAs, names of miRNAs that share the same seed sequence
Seeds	circRNAs	Sites	circRNA name	miRNAs
GCAGCA	13	13		hsa-miR-103a-3p;hsa-miR-107
AUGUUG	11	11		hsa-miR-4781-3p
AGCAGC	10	10		hsa-miR-15a-5p;hsa-miR-16-5p;hsa-miR-15b-5p;hsa-miR-195-5p;hsa-miR-424-5p;hsa-miR-497-5p;hsa-miR-503-5p;hsa-miR-646;hsa-miR-6838-5p
CUGGAA	9	10		hsa-miR-875-3p;hsa-miR-6128
AGGUAG	9	9		hsa-miR-196a-5p;hsa-miR-196b-5p;hsa-miR-3927-3p;hsa-miR-6831-5p
CAGCAA	9	9		hsa-miR-545-3p
GGUAGA	9	9		hsa-miR-379-5p;hsa-miR-4451;hsa-miR-4650-3p;hsa-miR-3529-5p
UGAGGA	9	9		hsa-miR-1224-5p;hsa-miR-3915;hsa-miR-4689;hsa-miR-6858-5p
UUUGAG	9	9		hsa-miR-8055
AGUGCU	8	8		hsa-miR-512-3p;hsa-miR-520f-3p
CAGUAA	8	8		hsa-miR-545-5p
GAGGAU	8	8		hsa-miR-1185-5p;hsa-miR-3605-5p;hsa-miR-3679-5p
GAGGUA	8	8		hsa-let-7a-5p;hsa-let-7b-5p;hsa-let-7c-5p;hsa-let-7d-5p;hsa-let-7e-5p;hsa-let-7f-5p;hsa-miR-98-5p;hsa-let-7g-5p;hsa-let-7i-5p;hsa-miR-202-3p;hsa-miR-4458;hsa-miR-4500
GGUGGA	1	12	CPSF6	hsa-miR-3165;hsa-miR-6880-5p;hsa-miR-8071
UGGAGG	1	12	CPSF6	hsa-miR-4443;hsa-miR-6515-5p
