# Supplementary material for: Insights into the biogenesis and potential functions of exonic circular RNA
Source: Sci Rep. 2019 Feb 14;9:2048. doi: 10.1038/s41598-018-37037-0 (PMC6376117; doi:10.1038/s41598-018-37037-0)
Supplement: Supplementary file 4 — Supplementary Table S3 [file 41598_2018_37037_MOESM4_ESM.xlsx]

## Sheet: Tc-circRNA HEK 293
Insights into the biogenesis and potential functions of exonic circular RNA
Chikako Ragan, Gregory J. Goodall, Nikolay E. Shirokikh, Thomas Preiss
Supplementary Table S3. CircRNAs detected in polysomal fractions of HEK293 by reads spanning unique back-spliced junctions.
Chr, Chromosome
RPM, Reads Per Million reads
Cyt, Cytoplasmic
Pol, Polysomal
Non-pol, Non-polysomal (free)
				circRNA															Cognate linear mRNAs
				RPM															RPM
				Total RNA	Polysome Fractions								Total RNA	Polysome Fractions					Total RNA	Polysome Fractions								Total RNA	Polysome Fractions
Chr	Start	End	Gene name	Cyt	1	2	3	4	5	6	7	8	Sum Cyt	Sum Pol	Non-pol	% Non-pol	% Pol		Cyt	1	2	3	4	5	6	7	8	Sum Cyt	Sum Pol	Non-pol	% Non-pol	% Pol
chr19	18650180	18650530	FKBP8	0.5	3	0.5	0.7	1	1.2	1.6	1.7	1.9	4.5	11.6	-7.1	0	100		161	26.4	25.1	18.1	48.9	73.9	74.3	79.1	63.3	1449	409.14	1039.86	71.76	28.236
chr12	120592773	120593523	GCN1	0.4	2.1	0.5	1	1.3	0.6	0.7	0.6	0.4	3.6	7.2	-3.6	0	100		N/A	N/A	N/A	N/A	N/A	N/A	N/A	N/A	N/A	N/A	N/A	N/A	N/A	N/A
chr22	28692185	28693840	TTC28	0.2	2	0.9	1.2	0.5	0.6	0.5	0.6	0.1	1.8	6.4	-4.6	0	100		15.2	21.6	13.5	8	14.3	12.9	13.6	15.3	21.3	136.62	120.34	16.28	11.92	88.0837
chr9	111868787	111870850	TMEM245	0.4	1	0.4	1.1	0.6	0.7	0.5	0.3	0.5	3.6	5.1	-1.5	0	100		30.6	8	16.2	10.5	10.6	18.1	22.4	32	29.2	275.49	146.98	128.51	46.65	53.3522
chr3	50145502	50145737	RBM5	0.2	0.3	0.4	0.5	0.6	0.5	0.4	0.1	0.2	1.8	3	-1.2	0	100		181.5	27.4	60.3	38.8	27.6	21	24.7	34.7	34.2	1633.05	268.66	1364.39	83.55	16.4514
chr17	44159806	44172067	KANSL1	0.3	0.7	0.3	0.6	0.2	0.4	0.3	0.2	0.1	2.7	2.8	-0.1	0	100		48.5	25	13	11.8	15.1	20.6	27.7	29	25.5	436.14	167.61	268.53	61.57	38.4303
chr22	42204878	42206295	CCDC134	0.3	1.2	0.2	0.4	0.2	0.2	0.2	0.2	0.2	2.7	2.8	-0.1	0	100		21.4	10.9	5	6.8	7.3	8.5	12.4	22.2	37	192.96	110.04	82.92	42.97	57.0274
chr1	54252830	54254869	NDC1	0.1	0.6	0.5	0.6	0.2	0.2	0.4	0.1	0.1	0.9	2.7	-1.8	0	100		97.8	42	43	46.3	53.5	75.2	81.8	126.8	141.9	880.38	610.52	269.86	30.65	69.3473
chr6	159004985	159010814	TMEM181	0.2	0.5	0.3	0.6	0.3	0.4	0.3	0.1	0.1	1.8	2.6	-0.8	0	100		18.3	8	7.1	9.9	9.5	17.1	21.9	34.4	19	164.97	127.03	37.94	23	77.0019
chr13	96375495	96377506	DNAJC3	0.2	0.3	0.3	0.5	0.7	0.2	0.2	0.1	0.1	1.8	2.4	-0.6	0	100		18	3.7	5.9	5.2	3.9	5.7	7.4	20.6	31	162	83.38	78.62	48.53	51.4691
chr18	12999419	13001581	CEP192	0.2	0.2	0.3	0.4	0.3	0.3	0.3	0.3	0	1.8	2.1	-0.3	0	100		16.8	11.6	5.7	12.9	4.6	5.2	5.1	7.5	5.2	151.29	57.72	93.57	61.85	38.1519
chr2	148730307	148733544	ORC4	0	0.4	0.2	1.2	0.1	0.1	0.1	0	0	0	2.1	-2.1	0	100		29.8	18.7	28.4	27.2	23.7	36.1	45.2	80.9	88.3	267.75	348.53	-80.78	0	100
chr21	35091101	35094956	ITSN1	0.2	0.5	0.4	0.3	0.4	0.1	0.2	0.1	0.1	1.8	2.1	-0.3	0	100		22.7	8.3	8.9	7.4	6.7	8.4	12.1	21.1	33.3	204.3	106.22	98.08	48.01	51.9922
chr5	76758919	76760634	WDR41	0.2	0.3	0.5	0.5	0.1	0.2	0.4	0	0	1.8	2	-0.2	0	100		47.7	37.9	41.8	43.8	37.5	60.8	85.2	127.5	118.6	429.21	553.11	-123.9	0	100
chr8	71071739	71075089	NCOA2	0.2	0.3	0	0.2	0.3	0.4	0.3	0.3	0.1	1.8	1.9	-0.1	0	100		15.9	2.4	4.2	4.8	2.6	2.8	3.5	6.6	13.3	142.65	40.2	102.45	71.82	28.1809
chr15	25650607	25657118	UBE3A	0.2	0.7	0.3	0.1	0.3	0.3	0.1	0	0	1.8	1.8	0	0	100		21.2	5.1	9.3	6	4.2	6.2	6.7	17	25.2	190.71	79.63	111.08	58.25	41.7545
chr7	140055467	140058585	SLC37A3	0.1	0.4	0.1	0.1	0.4	0.2	0.3	0.1	0.1	0.9	1.7	-0.8	0	100		45.7	26.1	27.2	18.7	18.5	32	42.5	58	56.1	411.21	279.04	132.17	32.14	67.8583
chr9	134312006	134314448	PRRC2B	0.1	0.5	0.1	0.2	0.2	0.2	0.2	0.2	0.1	0.9	1.7	-0.8	0	100		93.2	17.1	7.5	7	10.7	9.9	19.1	33.3	49.8	838.62	154.42	684.2	81.59	18.4136
chr13	111274562	111276626	CARKD	0.1	0.5	0.3	0.2	0.2	0.2	0.1	0.1	0	0.9	1.6	-0.7	0	100		16	12.8	7.9	6.6	6.2	5	5.1	5.9	3.6	143.55	53.05	90.5	63.04	36.9558
chr7	104678572	104681470	KMT2E	0.1	0.1	0.8	0.3	0.3	0.1	0	0	0	0.9	1.6	-0.7	0	100		18.1	6.5	5.6	8.3	6.2	8.9	10.6	19.5	13.1	162.72	78.54	84.18	51.73	48.267
chr1	213341200	213349835	RPS6KC1	0.1	0.5	0.3	0.1	0.2	0.2	0	0.1	0.1	0.9	1.5	-0.6	0	100		13.8	6.1	5.4	4.1	3.5	4.7	4.2	9.3	9.2	124.2	46.4	77.8	62.64	37.3591
chr2	43655238	43657441	THADA	0.1	0.5	0.2	0.4	0.1	0.1	0.2	0	0	0.9	1.5	-0.6	0	100		27.7	6	6.8	13.4	6.8	5	6.9	9.1	11.9	249.21	65.86	183.35	73.57	26.4275
chr4	17963525	17974508	LCORL	0.1	0.2	0.2	0.8	0.1	0.1	0	0.1	0	0.9	1.5	-0.6	0	100		11.7	10.7	8.7	10.2	7.9	11	15.1	21	16.4	105.39	100.82	4.57	4.34	95.6637
chr5	176370335	176385155	UIMC1	0.1	0.5	0.3	0.3	0.1	0.1	0.1	0.1	0	0.9	1.5	-0.6	0	100		29.2	13.1	10.5	16.7	10.5	14.7	16.4	36.4	41.6	262.8	159.96	102.84	39.13	60.8676
chr14	102506572	102507010	DYNC1H1	0	0.5	0.1	0.3	0.1	0.1	0.1	0.2	0	0	1.4	-1.4	0	100		241.9	8.3	14.5	10.7	18.5	16.9	28.7	23.5	18.7	2177.28	139.83	2037.45	93.58	6.42223
chr16	85012794	85015600	ZDHHC7	0	0.1	1.3	0	0	0	0	0	0	0	1.4	-1.4	0	100		32	11	21.7	11.5	13.8	16.3	14.3	18	12.2	287.64	118.68	168.96	58.74	41.2599
chr18	12999419	13019205	CEP192	0	0.1	0.2	0.2	0.2	0.3	0.2	0.1	0.1	0	1.4	-1.4	0	100		16.8	11.6	5.7	12.9	4.6	5.2	5.1	7.5	5.2	151.29	57.72	93.57	61.85	38.1519
chr22	46085591	46098727	ATXN10	0.1	0.4	0	0.3	0.1	0.3	0.2	0.1	0	0.9	1.4	-0.5	0	100		138.7	48.4	34.2	40.6	36	54.5	98.7	159.1	549.1	1248.03	1020.64	227.39	18.22	81.7801
chr5	167915606	167921655	RARS	0.1	0.1	0.7	0.5	0	0.1	0	0	0	0.9	1.4	-0.5	0	100		118.5	30.3	54.3	33.3	30.6	33.9	36.3	61.9	105.1	1066.5	385.57	680.93	63.85	36.1528
chr7	56049902	56051561	GBAS	0.1	0.3	0.3	0.3	0.1	0.2	0	0.1	0.1	0.9	1.4	-0.5	0	100		53.7	29.9	29.1	35.9	30.2	69	96	152.1	61.5	483.21	503.67	-20.46	0	100
chr1	78177431	78178966	USP33	0	0.2	0.3	0.1	0.4	0.1	0.2	0	0	0	1.3	-1.3	0	100		54.7	9.3	17.7	18.2	11.3	14.8	17.1	31.4	41.4	492.21	161.1	331.11	67.27	32.7299
chr6	111208707	111211559	AMD1	0.1	0.3	0.1	0.3	0.2	0.1	0.2	0.1	0	0.9	1.3	-0.4	0	100		111.1	148.4	151.6	119.4	115.3	137.5	134	175.7	105.5	1000.17	1087.44	-87.27	0	100
chrX	44870205	44879975	KDM6A	0.1	0.1	0.3	0.2	0.3	0.2	0.1	0	0.1	0.9	1.3	-0.4	0	100		48.8	14.2	16.9	12.2	7.7	10.1	10.5	14.6	17.7	439.56	103.99	335.57	76.34	23.6577
chr1	31478699	31479949	PUM1	0.1	0.2	0.3	0.2	0.3	0.1	0.1	0	0	0.9	1.2	-0.3	0	100		97.9	29.7	21.5	14.7	20.2	18.5	23.3	38.5	47	881.1	213.29	667.81	75.79	24.2072
chr11	62406454	62407203	GANAB	0.1	0.3	0.2	0.4	0.1	0.1	0	0	0.1	0.9	1.2	-0.3	0	100		334.2	31.1	22.1	21.5	41.3	44.3	63.9	79	130.6	3007.8	433.9	2573.9	85.57	14.4258
chr12	116534473	116549317	MED13L	0.1	0.4	0.1	0.3	0.1	0.1	0.1	0	0.1	0.9	1.2	-0.3	0	100		25.7	4.8	4.9	6	6.1	8.6	10.7	17.3	21.1	230.94	79.47	151.47	65.59	34.4115
chr15	75219106	75221573	COX5A	0.1	0.3	0	0.2	0.3	0.2	0.1	0.1	0	0.9	1.2	-0.3	0	100		358.5	198	147.2	192.3	252	487.5	551.8	645.1	283.3	3226.77	2757.22	469.55	14.55	85.4483
chr16	583945	586142	CAPN15	0	0.5	0.1	0.1	0.1	0	0.1	0.2	0.1	0	1.2	-1.2	0	100		49.6	6.8	1.5	2.2	5.8	8	11.4	14.7	23	446.49	73.33	373.16	83.58	16.4237
chr22	30032739	30038274	NF2	0.1	0.5	0.1	0.2	0.1	0.1	0	0.2	0	0.9	1.2	-0.3	0	100		68.3	5.4	5.9	8.3	17.7	32.1	36.2	39	24.8	614.79	169.22	445.57	72.48	27.5248
chr22	42204878	42209826	CCDC134	0.1	0.5	0	0.1	0.1	0.3	0.1	0.1	0	0.9	1.2	-0.3	0	100		21.4	10.9	5	6.8	7.3	8.5	12.4	22.2	37	192.96	110.04	82.92	42.97	57.0274
chr3	50142509	50143142	RBM5	0	0.4	0.2	0.1	0	0.2	0.1	0.1	0.1	0	1.2	-1.2	0	100		181.5	27.4	60.3	38.8	27.6	21	24.7	34.7	34.2	1633.05	268.66	1364.39	83.55	16.4514
chr3	129599151	129599402	TMCC1	0	0.6	0	0.4	0.1	0	0.1	0	0	0	1.2	-1.2	0	100		17.6	17.1	22.8	10.9	11	7.3	10.3	10.3	8.8	158.49	98.47	60.02	37.87	62.1301
chr4	129913321	129925031	SCLT1	0.1	0.1	0.3	0.3	0.1	0.3	0.1	0	0	0.9	1.2	-0.3	0	100		11.9	5.8	10.9	14.3	14.1	14.8	10.5	11.2	9.8	107.46	91.34	16.12	15	84.9991
chr4	148743877	148744108	ARHGAP10	0	0.2	0.1	0.2	0.4	0	0.2	0.1	0	0	1.2	-1.2	0	100		8.9	2.9	2.4	2	1.5	1.6	1.8	3.9	7.7	79.74	23.87	55.87	70.07	29.9348
chr1	146724277	146731572	CHD1L	0.1	0.4	0.2	0.1	0.1	0.1	0.1	0.1	0	0.9	1.1	-0.2	0	100		90.7	14.5	19.8	18.7	15.8	20.7	28.9	44.9	88.5	816.3	251.93	564.37	69.14	30.8624
chr16	89164998	89169167	ACSF3	0	0.4	0	0	0	0	0.2	0.1	0.4	0	1.1	-1.1	0	100		27.4	14	8.2	4.1	6.6	10.5	15.3	23.9	55.8	246.51	138.36	108.15	43.87	56.1275
chr19	58904342	58904854	RPS5	0	0.4	0	0.2	0.1	0	0.1	0.2	0.1	0	1.1	-1.1	0	100		339.2	894.4	367.3	359.3	590.9	909.4	825.7	650.9	305.9	3052.35	4903.64	-1851.29	0	100
chr7	65751497	65751696	TPST1	0.1	0.4	0.3	0	0.1	0.1	0.1	0.1	0	0.9	1.1	-0.2	0	100		18.2	7.3	7.5	5.3	8.5	14.1	14	16.3	8.6	163.71	81.55	82.16	50.19	49.8137
chr7	140402665	140404763	NDUFB2	0.1	0.3	0.1	0.2	0.2	0.1	0.1	0.1	0	0.9	1.1	-0.2	0	100		199.9	255.8	404.5	792.4	879.9	817.9	499.2	341.4	189.8	1798.74	4180.81	-2382.07	0	100
chr7	156758963	156759786	NOM1	0.1	0.3	0.2	0.1	0.1	0.1	0.2	0.1	0	0.9	1.1	-0.2	0	100		41.2	11.4	13.1	15.4	7.4	6.7	8.9	15.6	29.7	370.8	108.06	262.74	70.86	29.1424
chr9	128099296	128099870	GAPVD1	0.1	0.5	0.2	0.1	0	0.1	0.1	0.1	0	0.9	1.1	-0.2	0	100		47.4	14.7	12.3	15.3	15.6	14.1	19.9	26.1	33.7	426.96	151.79	275.17	64.45	35.5513
chr1	44773981	44785416	ERI3	0.1	0.4	0.1	0.1	0.1	0.1	0	0.1	0.1	0.9	1	-0.1	0	100		118.1	113.2	97.9	80.7	97.6	99.6	103.7	130	83.2	1063.08	805.81	257.27	24.2	75.7996
chr1	78267015	78280916	FAM73A	0.1	0	0.2	0.8	0	0	0	0	0	0.9	1	-0.1	0	100		12.8	6.2	6.9	5.1	4.8	6.5	8.9	21.1	21.4	115.11	80.89	34.22	29.73	70.2719
chr14	23502576	23502883	PSMB5	0	0.1	0.3	0.1	0.1	0.1	0.1	0.1	0.1	0	1	-1	0	100		313.1	342.4	132.6	98.1	120.3	219	440.3	807.5	653.3	2817.9	2813.4	4.5	0.16	99.8403
chr16	69404385	69406258	TERF2	0	0.1	0.2	0.3	0.1	0.2	0	0.1	0	0	1	-1	0	100		44.3	7.1	7.4	4	4.1	5.4	8.9	20.6	41.9	398.97	99.18	299.79	75.14	24.86
chr17	8473037	8480656	MYH10	0.1	0.2	0	0.2	0.1	0.2	0.2	0.1	0	0.9	1	-0.1	0	100		113.7	18.6	19	27.8	35.9	31.6	42.4	44.2	44.2	1023.12	263.68	759.44	74.23	25.7721
chr17	79813017	79813462	P4HB	0.1	0.3	0.1	0.2	0.1	0.1	0.1	0	0.1	0.9	1	-0.1	0	100		348.8	41.1	36.9	34.8	46.4	85.3	154.7	260.6	406.4	3139.38	1066.22	2073.16	66.04	33.9628
chr1	233225806	233231609	PCNXL2	0.1	0.3	0	0.3	0.1	0	0.1	0.1	0	0.9	0.9	0	0	100		29.1	9.4	6.6	11.6	6	4.9	6.8	9.6	9.3	261.81	64.2	197.61	75.48	24.5216
chr1	247322307	247323115	ZNF124	0	0.2	0.1	0	0.4	0.2	0	0	0	0	0.9	-0.9	0	100		29.2	19.6	10.9	9.6	6.7	5.9	7.3	13.2	13.2	262.62	86.25	176.37	67.16	32.84
chr14	39746137	39748741	CTAGE5	0	0	0.2	0.1	0.3	0.1	0.2	0	0	0	0.9	-0.9	0	100		6.5	2	2.2	1.9	1.9	1.7	2	3.9	6.2	58.86	21.73	37.13	63.08	36.92
chr14	71476350	71478266	PCNX	0	0	0	0.9	0	0	0	0	0	0	0.9	-0.9	0	100		28.9	7.8	5.8	11.7	7.9	9.3	14.2	26.1	27.9	260.01	110.62	149.39	57.46	42.5445
chr15	69728476	69729061	KIF23	0.1	0.1	0.1	0.6	0	0.1	0	0	0	0.9	0.9	0	0	100		38.7	10.6	12	13.3	12.2	11.5	10.4	16.6	29.7	348.39	116.27	232.12	66.63	33.3735
chr2	24181170	24207701	UBXN2A	0.1	0	0	0.9	0	0	0	0	0	0.9	0.9	0	0	100		19.3	5.9	16.9	19	13.3	22	17.8	26.9	10.7	173.61	132.45	41.16	23.71	76.2917
chr3	196842797	196846401	DLG1	0.1	0.2	0.1	0.1	0.1	0.1	0.2	0.1	0	0.9	0.9	0	0	100		25.1	11.9	9.2	7.8	9.5	11.9	14.1	26.2	35.6	225.81	126.2	99.61	44.11	55.8877
chr1	10331559	10335561	KIF1B	0	0.2	0.2	0.1	0.1	0.1	0.1	0	0	0	0.8	-0.8	0	100		28.6	4.9	4	6.2	4	4.1	4.7	10	17.8	257.04	55.79	201.25	78.3	21.7
chr8	29959413	29962002	LEPROTL1	0	0.2	0.1	0.2	0	0	0.2	0	0.1	0	0.8	-0.8	0	100		33.1	17.7	26.1	40.4	42.3	45.2	27	27.3	15.1	297.81	241.08	56.73	19.05	80.95
chr21	16386664	16415895	NRIP1	0.3	0.6	0.5	0.4	0.2	0.3	0.4	0.1	0.1	2.7	2.6	0.1	3.7	96.3		8.5	1.8	3.6	3.5	2.2	2.7	3.2	5.9	8.4	76.5	31.3	45.2	59.08	40.915
chr20	30954186	30956926	ASXL1	2	3.4	2	4	2.7	1.5	1.3	0.9	0.4	18	16.2	1.8	10	90		86.6	58.2	44.4	46.2	48.6	30	28.3	31.1	25.7	779.76	312.5	467.26	59.92	40.0764
chr7	156619298	156629579	LMBR1	0.3	0.7	0.3	0.3	0.2	0.2	0.4	0.1	0.2	2.7	2.4	0.3	11.11	88.89		73.4	36.5	45.4	64.5	59.8	78.9	80.4	95.1	45.7	660.6	506.27	154.33	23.36	76.6379
chr1	21415630	21437876	EIF4G3	0.2	0.3	0.1	0.3	0.6	0.1	0.2	0	0	1.8	1.6	0.2	11.11	88.89		57.7	14.6	12.1	5.7	7.6	8.6	11.6	20.5	32.2	519.3	112.7	406.6	78.3	21.7023
chr15	74963795	74967483	EDC3	0.2	0.6	0	0.2	0.1	0.2	0.2	0.1	0.2	1.8	1.6	0.2	11.11	88.89		80.2	10.1	8.8	16.4	9.1	11.2	16.5	31	72.2	721.89	175.03	546.86	75.75	24.2461
chr19	41242890	41243674	ITPKC	0.2	0.7	0.3	0.1	0	0.2	0.2	0	0.1	1.8	1.6	0.2	11.11	88.89		7.7	2.7	1.2	1.8	1.4	1.3	1.7	2.7	5.7	68.85	18.44	50.41	73.22	26.7829
chr12	70193988	70195501	RAB3IP	0.5	1	0.4	0.7	0.9	0.4	0.2	0.3	0	4.5	3.9	0.6	13.33	86.67		18.8	13	27.7	20.4	15.7	18.1	11.2	13.8	6.9	168.75	126.82	41.93	24.85	75.1526
chr5	74130250	74137504	FAM169A	0.4	0.7	0.2	0.1	0.4	0.6	0.6	0.3	0.2	3.6	3.1	0.5	13.89	86.11		20	13.9	9	9.9	11.2	16.2	19.7	23.3	45.8	179.55	149	30.55	17.01	82.9852
chr9	33953282	33963789	UBAP2	0.4	0.8	0.6	0.2	0.5	0.3	0.3	0.1	0.2	3.6	3	0.6	16.67	83.33		44.8	24.8	14.3	9.8	7.7	5	6.7	9.9	14.3	403.38	92.31	311.07	77.12	22.8841
chr6	159001971	159010814	TMEM181	0.2	0.4	0.3	0.3	0.2	0.2	0	0.1	0	1.8	1.5	0.3	16.67	83.33		18.3	8	7.1	9.9	9.5	17.1	21.9	34.4	19	164.97	127.03	37.94	23	77.0019
chr2	240929490	240946787	NDUFA10	0.3	0.6	0.3	0.6	0.2	0.2	0.2	0.1	0	2.7	2.2	0.5	18.52	81.48		165.8	26.9	16.5	13	15.8	23.3	33.6	78.7	202	1491.93	409.81	1082.12	72.53	27.4684
chr8	37623043	37623873	PROSC	0.4	0.8	0.6	0.5	0.3	0.2	0.3	0	0.1	3.6	2.8	0.8	22.22	77.78		38.3	17.4	14.6	19.7	15.8	22.8	38.4	78.5	62.5	344.43	269.66	74.77	21.71	78.2917
chr1	9991948	9994918	LZIC	0.2	0.3	0.1	0.2	0.5	0.1	0.2	0	0	1.8	1.4	0.4	22.22	77.78		22.4	16.4	28.5	37.2	29	30.1	19.3	25.5	11.7	201.24	197.81	3.43	1.7	98.2956
chr16	47531309	47549512	PHKB	0.2	0.4	0.1	0.3	0.1	0.2	0.2	0.1	0	1.8	1.4	0.4	22.22	77.78		33.4	18.1	28	20.3	17.5	21.1	25.3	30.9	18.6	300.15	179.68	120.47	40.14	59.8634
chr5	74109664	74137504	FAM169A	0.2	0.6	0	0	0.1	0.2	0.3	0.1	0.1	1.8	1.4	0.4	22.22	77.78		20	13.9	9	9.9	11.2	16.2	19.7	23.3	45.8	179.55	149	30.55	17.01	82.9852
chr2	148653869	148657467	ACVR2A	0.6	0.6	0.3	1	0.4	0.5	0.7	0.5	0.1	5.4	4.1	1.3	24.07	75.93		11.7	6.2	3.1	3.6	3.6	4.2	4.4	9.7	12.9	105.3	47.63	57.67	54.77	45.2327
chr5	619104	620376	CEP72	0.4	0.9	0.5	0.4	0.2	0.3	0.2	0.1	0.1	3.6	2.7	0.9	25	75		21.3	4.7	2.8	3.5	2.5	2.9	3.4	5.2	9.7	191.7	34.65	157.05	81.92	18.0751
chr2	55209650	55214834	RTN4	0.3	0.6	0.2	0.2	0.1	0.3	0.3	0.2	0.1	2.7	2	0.7	25.93	74.07		79.9	28.1	22.7	30.6	26.7	48.1	81.5	176.2	212	718.92	625.83	93.09	12.95	87.0514
chr1	45223227	45223812	KIF2C	0.2	0.4	0.1	0.4	0.1	0.1	0.1	0.1	0	1.8	1.3	0.5	27.78	72.22		58.2	9.6	8	7.3	7.9	8.4	10.8	14.4	22.7	523.89	88.93	434.96	83.03	16.9749
chr1	165859440	165860559	UCK2	0.2	0.4	0.3	0.2	0.1	0	0.2	0	0.1	1.8	1.3	0.5	27.78	72.22		153.5	59.7	30.9	33.1	43.9	97.8	161.4	254.1	212.2	1381.23	893.18	488.05	35.33	64.6656
chr22	46085591	46114373	ATXN10	0.2	0.4	0.2	0.1	0.3	0.1	0.1	0.1	0	1.8	1.3	0.5	27.78	72.22		138.7	48.4	34.2	40.6	36	54.5	98.7	159.1	549.1	1248.03	1020.64	227.39	18.22	81.7801
chr5	138614015	138614818	MATR3	0.2	0.4	0.1	0.4	0.1	0.1	0	0.1	0.1	1.8	1.3	0.5	27.78	72.22		258.7	163.7	113.9	73.1	91.7	106.2	139.3	167	210.1	2328.66	1064.9	1263.76	54.27	45.7302
chr9	37424841	37426651	GRHPR	0.2	0.5	0	0.1	0.2	0	0.2	0	0.3	1.8	1.3	0.5	27.78	72.22		162.4	133.4	53.6	38.6	53.4	57.1	95.2	183.3	220.2	1461.33	834.77	626.56	42.88	57.124
chr14	73614502	73614802	PSEN1	0.2	0.4	0.2	0.2	0.2	0.1	0	0.1	0	1.8	1.2	0.6	33.33	66.67		35.5	6.6	6.2	6.4	4.9	7.8	10.7	22.1	34.9	319.41	99.55	219.86	68.83	31.1668
chr3	12558109	12560696	TSEN2	0.2	0.3	0.1	0.3	0.2	0.1	0.1	0.1	0	1.8	1.2	0.6	33.33	66.67		38.8	10.8	12	8.5	6.6	8.8	11.1	20.7	26.7	349.47	105.21	244.26	69.89	30.1056
chr3	196831773	196846401	DLG1	0.2	0.6	0.2	0	0.1	0.1	0.1	0.1	0	1.8	1.2	0.6	33.33	66.67		25.1	11.9	9.2	7.8	9.5	11.9	14.1	26.2	35.6	225.81	126.2	99.61	44.11	55.8877
chr5	38991050	39003724	RICTOR	0.2	0.3	0.1	0.3	0.2	0.2	0.1	0	0	1.8	1.2	0.6	33.33	66.67		12	5.9	7.7	7.5	6.5	6.2	7.1	9.4	7	107.82	57.21	50.61	46.94	53.0607
chr4	1219147	1235307	CTBP1	0.4	0.7	0.3	0.3	0.4	0.2	0.1	0.1	0.1	3.6	2.2	1.4	38.89	61.11		141.1	37.8	35.3	33.5	61.6	78.5	81	84.1	75.2	1269.81	486.72	783.09	61.67	38.3301
chr1	92327027	92327201	TGFBR3	0.2	0.3	0.2	0.2	0	0.3	0	0	0.1	1.8	1.1	0.7	38.89	61.11		10.9	6.9	5.6	2.6	4.1	6.4	8.9	12.8	17.6	98.1	64.75	33.35	34	66.0041
chr10	1125950	1126416	WDR37	0.2	0.2	0.3	0.2	0.3	0.1	0	0	0	1.8	1.1	0.7	38.89	61.11		16.7	5.8	2.9	3.4	2.6	2.8	2.9	3.8	6.1	150.66	30.36	120.3	79.85	20.1513
chr16	30715384	30715636	SRCAP	0.2	0.4	0.1	0.1	0	0.2	0.2	0.1	0	1.8	1.1	0.7	38.89	61.11		113.7	9	4.7	4.6	7.1	9.7	15.3	27.9	79.4	1023.57	157.62	865.95	84.6	15.399
chr17	44248220	44249598	KANSL1	0.2	0.5	0.1	0	0.1	0.1	0.1	0.1	0.1	1.8	1.1	0.7	38.89	61.11		48.5	25	13	11.8	15.1	20.6	27.7	29	25.5	436.14	167.61	268.53	61.57	38.4303
chr9	126519981	126531842	DENND1A	0.2	0.3	0.1	0.3	0.1	0.1	0.1	0	0.1	1.8	1.1	0.7	38.89	61.11		17.1	9.5	5	4.9	5.1	6.4	7.2	9.5	9.9	153.72	57.41	96.31	62.65	37.3471
chr5	68470703	68471364	CCNB1	0.3	0.3	0.2	0.2	0.5	0.2	0.2	0	0	2.7	1.6	1.1	40.74	59.26		144.3	50.5	50.7	34.8	36.2	46.7	66.7	138.5	417.1	1298.61	841.22	457.39	35.22	64.7785
chr9	113734352	113735838	LPAR1	0.3	0.4	0.1	0.1	0.5	0.1	0	0.2	0.1	2.7	1.5	1.2	44.44	55.56		10	2.8	2.6	1.4	3.2	4.6	4.9	9.4	7	90	35.9	54.1	60.11	39.8889
chr1	21377358	21437876	EIF4G3	0.2	0.3	0.2	0.2	0.2	0.1	0	0	0	1.8	1	0.8	44.44	55.56		57.7	14.6	12.1	5.7	7.6	8.6	11.6	20.5	32.2	519.3	112.7	406.6	78.3	21.7023
chr20	60714130	60716000	PSMA7	0.2	0.4	0.3	0	0.1	0.1	0.1	0	0	1.8	1	0.8	44.44	55.56		380.7	95.3	127.7	237.5	334.9	621.5	626.6	593.1	261.3	3426.48	2897.78	528.7	15.43	84.5702
chr5	32135677	32143986	GOLPH3	0.2	0.2	0.2	0.3	0.1	0.1	0.1	0	0	1.8	1	0.8	44.44	55.56		41	7.2	16.7	23	22.1	39.7	35.2	34.7	17.9	369.36	196.58	172.78	46.78	53.2218
chr9	126519981	126641300	DENND1A	0.2	0.1	0.1	0.2	0.3	0.2	0.1	0	0	1.8	1	0.8	44.44	55.56		17.1	9.5	5	4.9	5.1	6.4	7.2	9.5	9.9	153.72	57.41	96.31	62.65	37.3471
chr10	105197771	105198565	PDCD11	0.5	0.5	0.5	0.5	0.4	0.3	0.1	0.1	0	4.5	2.4	2.1	46.67	53.33		83.6	10.3	9.4	9.6	11.2	10.2	12.6	15.4	15.8	752.22	94.46	657.76	87.44	12.5575
chr1	156303337	156304709	CCT3	0.4	0.7	0.2	0.1	0.2	0.2	0.3	0.2	0	3.6	1.9	1.7	47.22	52.78		874.2	154.2	170.4	115.7	143.3	156.6	180.3	274.1	701	7867.44	1895.57	5971.87	75.91	24.0939
chr22	46125304	46136418	ATXN10	0.4	0.4	0.2	0.3	0.3	0.2	0.3	0.2	0	3.6	1.9	1.7	47.22	52.78		138.7	48.4	34.2	40.6	36	54.5	98.7	159.1	549.1	1248.03	1020.64	227.39	18.22	81.7801
chr10	103427642	103436193	FBXW4	0.3	0.4	0.1	0.1	0.1	0.2	0.2	0.2	0.1	2.7	1.4	1.3	48.15	51.85		59.7	6.7	4.3	4.1	5.7	5.9	7.2	7.8	7.3	537.03	48.94	488.09	90.89	9.11308
chr7	135262543	135277940	NUP205	0.2	0.5	0.2	0	0.1	0.1	0	0	0	1.8	0.9	0.9	50	50		184.3	41.6	47.3	41.8	41	44.2	60.4	70.5	65.5	1658.7	412.26	1246.44	75.15	24.8544
chr9	95018961	95032265	IARS	0.2	0.3	0.3	0.1	0.1	0	0.1	0	0	1.8	0.9	0.9	50	50		218	57.1	71.1	67.7	61.9	75.6	97.6	147.5	239.7	1962.09	818.1	1143.99	58.3	41.6953
chr14	99924615	99932150	SETD3	0.7	0.8	0.6	0.6	0.1	0.5	0.2	0.3	0	6.3	3.1	3.2	50.79	49.21		48.5	11.1	10.9	10.8	11.4	20.1	23.4	36.8	37.3	436.68	161.76	274.92	62.96	37.0431
chr3	142455220	142467302	TRPC1	0.5	0.3	0.2	0.6	0.5	0.3	0.1	0.2	0	4.5	2.2	2.3	51.11	48.89		18.3	10	13.8	10.7	8.4	7.4	8.6	11.8	13.8	164.25	84.51	79.74	48.55	51.4521
chr10	7318853	7327916	SFMBT2	2.6	2.7	1.6	2.8	1.1	0.9	1	0.6	0.5	23.4	11.2	12.2	52.14	47.86		18.6	6.2	4.1	4.5	4.6	5	6.8	8.2	8.9	167.49	48.23	119.26	71.2	28.7957
chr14	32559707	32563592	ARHGAP5	0.3	0.8	0.1	0.1	0.2	0	0	0	0	2.7	1.2	1.5	55.56	44.44		20.1	13.1	20.4	11.8	7.3	9.1	8.5	15.7	22.2	180.99	108.04	72.95	40.31	59.6939
chr2	72945231	72960247	EXOC6B	0.3	0.3	0.2	0.4	0	0.1	0.1	0.1	0	2.7	1.2	1.5	55.56	44.44		19.2	3.8	3.7	4.7	3.4	2.7	4.3	5	9.7	172.89	37.29	135.6	78.43	21.5686
chr20	17936008	17937681	SNX5	0.3	0.2	0.2	0.3	0.2	0.2	0.1	0	0	2.7	1.2	1.5	55.56	44.44		136.6	112.1	91	78.4	45.8	37.8	46.9	71.8	132.2	1229.67	616.1	613.57	49.9	50.1029
chr5	122881110	122893258	CSNK1G3	0.3	0.1	0.8	0.2	0.1	0	0	0	0	2.7	1.2	1.5	55.56	44.44		26.1	11.9	15.7	19.6	14.5	18.7	18.7	38.3	20	234.63	157.31	77.32	32.95	67.046
chr1	243858892	244006584	AKT3	0.2	0.2	0.1	0.1	0.1	0.2	0	0	0.1	1.8	0.8	1	55.56	44.44		37.7	12.7	8.6	12.7	12.5	18.8	22	32.4	22.6	338.94	142.25	196.69	58.03	41.9691
chr19	47865732	47865950	DHX34	0.2	0	0	0.2	0	0	0.2	0.2	0.2	1.8	0.8	1	55.56	44.44		37.9	6.2	6	3.8	4.2	6.8	12.2	21.9	49.2	341.01	110.26	230.75	67.67	32.3334
chr9	6880011	6893232	KDM4C	0.5	0.6	0.3	0.2	0.1	0.3	0.2	0.2	0	4.5	1.9	2.6	57.78	42.22		21.7	3.2	2.4	1.7	2.5	3.5	3.9	5	7.1	194.94	29.27	165.67	84.99	15.0149
chr22	25771779	25777544	LRP5L	0.4	0.5	0.2	0.2	0.1	0.2	0	0.2	0.1	3.6	1.5	2.1	58.33	41.67		10.9	5.7	3	2.6	1.9	1.3	2.1	2.2	1.9	98.37	20.7	77.67	78.96	21.043
chr15	41988272	41991357	MGA	0.3	0.3	0.4	0	0.4	0	0	0	0	2.7	1.1	1.6	59.26	40.74		28.7	6.6	7.3	7.6	6.2	6.6	6.8	11.2	9.6	258.03	61.89	196.14	76.01	23.9856
chr19	13039155	13039661	FARSA	0.5	0.9	0.1	0.3	0.2	0.1	0	0	0.1	4.5	1.7	2.8	62.22	37.78		139.8	46.4	12.2	8.2	11.3	19.8	40.2	65.2	299.6	1257.93	502.92	755.01	60.02	39.98
chr10	126370175	126370948	FAM53B	0.3	0.4	0.1	0.2	0.1	0.1	0.1	0	0	2.7	1	1.7	62.96	37.04		27.1	6.3	1.6	2.9	4.2	5.9	8	10.7	12.7	244.17	52.13	192.04	78.65	21.3499
chr3	63898263	63898901	ATXN7	0.8	0.7	0.3	0.3	0.2	0.4	0.2	0.3	0.2	7.2	2.6	4.6	63.89	36.11		15.1	3.2	9.7	4.4	2.6	2.9	3.7	7.1	7.1	135.81	40.69	95.12	70.04	29.961
chr8	131370262	131374017	ASAP1	0.4	0.3	0.3	0.2	0.1	0.2	0.1	0.1	0	3.6	1.3	2.3	63.89	36.11		13.2	6.1	5.4	10.8	4.9	6.5	8.2	18.6	20.8	118.44	81.29	37.15	31.37	68.6339
chrX	107083899	107097934	MID2	0.4	0.7	0.2	0.1	0.1	0	0.2	0	0	3.6	1.3	2.3	63.89	36.11		41.8	15.2	7.2	5.4	9.5	16.5	25.1	41	41.4	376.11	161.29	214.82	57.12	42.8837
chr4	187627716	187630999	FAT1	1	1.6	0.7	0.6	0.1	0.1	0	0	0.1	9	3.2	5.8	64.44	35.56		55.4	11.8	4.1	6.5	5.9	5.6	6.5	8	8.3	498.24	56.65	441.59	88.63	11.37
chr2	61749745	61753656	XPO1	0.5	0.3	0.3	0.3	0.3	0.2	0.1	0	0.1	4.5	1.6	2.9	64.44	35.56		230.2	82.8	64.8	53.6	42.2	51.7	58.8	121.3	113.9	2071.71	588.95	1482.76	71.57	28.4282
chr9	138773478	138774924	CAMSAP1	2.3	2.3	1	0.9	0.8	0.6	0.6	0.5	0.3	20.7	7	13.7	66.18	33.82		34.5	21.3	9.4	6.3	7.8	7.1	6.5	7.3	15.3	310.59	81.03	229.56	73.91	26.0891
chr5	72370568	72373320	FCHO2	0.6	0.4	0.2	0.6	0.1	0.2	0.2	0.1	0	5.4	1.8	3.6	66.67	33.33		11.2	4.2	5.3	4.4	2.1	1.7	2.1	3.9	4.7	100.71	28.43	72.28	71.77	28.2296
chr7	128655032	128658211	TNPO3	0.5	0.5	0.5	0.1	0.1	0.1	0	0.1	0.1	4.5	1.5	3	66.67	33.33		56.7	14.1	10.8	9	10	14.2	19.3	38	77.5	510.21	192.83	317.38	62.21	37.7942
chr4	3088665	3109150	HTT	0.3	0.3	0.2	0.1	0.1	0.1	0	0.1	0	2.7	0.9	1.8	66.67	33.33		124	7.1	9.3	6	8.8	9	11.9	23.6	31.9	1115.64	107.51	1008.13	90.36	9.63662
chr7	148543561	148544397	EZH2	0.3	0.2	0.1	0.2	0.2	0.1	0.1	0	0	2.7	0.9	1.8	66.67	33.33		61.9	9.7	12.7	9.5	7.2	7.8	9.2	18.6	34.1	557.01	108.8	448.21	80.47	19.5329
chr9	86292641	86293514	UBQLN1	0.3	0.4	0.1	0.1	0.1	0	0.2	0	0	2.7	0.9	1.8	66.67	33.33		101.7	17.2	16.5	19.6	17.6	22.8	29.1	57.1	168.1	915.66	347.93	567.73	62	37.9977
chr1	231090078	231097049	TTC13	0.7	0.8	0.2	0.3	0.3	0.2	0.1	0.1	0	6.3	2	4.3	68.25	31.75		52.8	9.9	15.1	11.9	6.6	6.5	7.3	11.9	19.9	475.47	89.14	386.33	81.25	18.7478
chr2	9083315	9098771	MBOAT2	0.7	0.4	0.2	0.8	0.2	0.2	0.1	0.1	0	6.3	2	4.3	68.25	31.75		47	25.7	36.5	32.5	24.2	37.4	45.8	75.5	43.4	422.82	321.02	101.8	24.08	75.9236
chr14	66028054	66028484	FUT8	0.6	0.3	0.6	0.4	0.1	0.1	0.2	0	0	5.4	1.7	3.7	68.52	31.48		14.3	5.1	9.6	16	11.4	14.5	21.8	29.8	14.5	128.79	122.72	6.07	4.71	95.2869
chr8	18656804	18662408	PSD3	0.5	0.2	0.1	0.4	0.3	0.2	0	0.2	0	4.5	1.4	3.1	68.89	31.11		8	3.5	2.7	6.4	2.7	3.7	4	7.8	5	71.55	35.71	35.84	50.09	49.9092
chr17	7402357	7402810	POLR2A	1.1	1	0.7	0.4	0.1	0.3	0.3	0.1	0.1	9.9	3	6.9	69.7	30.3		168.5	18.8	11.7	11.6	21.1	20	27.8	33.1	53.9	1516.68	197.94	1318.74	86.95	13.0509
chr11	130130750	130131824	ZBTB44	0.3	0.5	0	0.2	0	0	0.1	0	0	2.7	0.8	1.9	70.37	29.63		33.2	12.7	18.5	20.6	15.9	20.1	20.5	31.4	20.6	299.16	160.14	139.02	46.47	53.5299
chr18	29691716	29693823	RNF138	3.1	1.8	1.1	2	0.8	0.8	1.1	0.4	0.2	27.9	8.2	19.7	70.61	29.39		169.4	104.9	135.3	128.7	112.1	160.5	186.4	254.3	163.6	1524.78	1245.79	278.99	18.3	81.7029
chr15	67524151	67529158	AAGAB	1.3	0.6	0.5	0.8	0.5	0.2	0.3	0.4	0.1	11.7	3.4	8.3	70.94	29.06		114.5	46.9	42.3	24.8	45.6	93.5	174.7	310.7	205.5	1030.23	943.77	86.46	8.39	91.6077
chr10	7285519	7327916	SFMBT2	0.7	0.5	0.3	0.4	0.1	0.2	0.1	0.1	0.1	6.3	1.8	4.5	71.43	28.57		18.6	6.2	4.1	4.5	4.6	5	6.8	8.2	8.9	167.49	48.23	119.26	71.2	28.7957
chr3	196118683	196129890	UBXN7	0.9	0.5	0.6	0.5	0.2	0.2	0.2	0.1	0	8.1	2.3	5.8	71.6	28.4		21.6	2.9	14	4.9	3.4	3.2	3.6	7.8	36.4	194.4	76.22	118.18	60.79	39.2078
chr9	96233422	96238620	FAM120A	0.6	0.6	0.4	0.2	0.1	0	0.1	0.1	0	5.4	1.5	3.9	72.22	27.78		79.1	16.4	33.3	14.9	10.6	16	23.6	46.9	69.2	711.45	230.87	480.58	67.55	32.4506
chr10	112356155	112358048	SMC3	0.4	0.1	0.3	0.2	0.3	0.1	0	0	0	3.6	1	2.6	72.22	27.78		25.9	9.5	16.5	16.8	19.2	17.8	21.4	28	36.4	233.1	165.66	67.44	28.93	71.0682
chr19	30476129	30477324	URI1	1.4	0.7	0.5	0.5	0.5	0.4	0.5	0.3	0	12.6	3.4	9.2	73.02	26.98		81.4	38.7	65.1	48.9	37.7	42.1	40	59.2	28.5	732.69	360.14	372.55	50.85	49.1531
chrX	24190831	24197887	ZFX	0.6	0.4	0.1	0.2	0.1	0.3	0.2	0.1	0	5.4	1.4	4	74.07	25.93		20	10.9	11.8	10.7	8.2	9.6	14.5	25.8	32.1	180.36	123.58	56.78	31.48	68.5185
chr19	5604593	5604947	SAFB2	0.7	0.6	0.2	0.3	0.1	0.2	0.1	0	0.1	6.3	1.6	4.7	74.6	25.4		47.1	9	9.2	3	3.5	3.8	4.2	6.5	11.2	423.99	50.35	373.64	88.12	11.8753
chr1	32381495	32385259	PTP4A2	0.4	0.2	0.2	0.3	0.2	0	0	0	0	3.6	0.9	2.7	75	25		322.8	90.8	131.2	246.9	254.3	379.8	338.7	387.3	189.6	2905.2	2018.48	886.72	30.52	69.4782
chr16	3900297	3901010	CREBBP	0.4	0.5	0	0.1	0.1	0.2	0	0	0	3.6	0.9	2.7	75	25		44.3	4.7	4.6	5.1	2.9	3.6	4.6	8.1	17.8	399.06	51.46	347.6	87.1	12.8953
chr14	23378691	23380612	RBM23	0.6	0.2	0.6	0.1	0.1	0.1	0.1	0.1	0	5.4	1.3	4.1	75.93	24.07		108.1	24.2	21.2	19.1	26.2	45.5	78.3	165.5	172	972.99	551.9	421.09	43.28	56.7221
chr19	3660963	3661999	PIP5K1C	0.6	0.7	0.1	0.2	0.1	0.1	0	0	0.1	5.4	1.3	4.1	75.93	24.07		17	3.6	1.8	1.6	5.8	11	15.4	16.9	9.2	153.18	65.22	87.96	57.42	42.5774
chr4	144464661	144465125	SMARCA5	0.9	0.2	0.5	0.4	0.3	0.2	0.2	0	0	8.1	1.8	6.3	77.78	22.22		44.5	5.8	8	8.5	6.9	6.7	6.9	13.2	18.9	400.05	74.77	325.28	81.31	18.6902
chr1	231672958	231678357	TSNAX	0.5	0.2	0.2	0.1	0.1	0.2	0.1	0.1	0	4.5	1	3.5	77.78	22.22		61.6	19.4	22.7	37.6	34.7	58.7	99.7	256	403.3	554.31	931.85	-377.54	-68.11	100
chr17	80521229	80526077	FOXK2	0.9	0.4	0.1	0.2	0.2	0.3	0.3	0.2	0	8.1	1.7	6.4	79.01	20.99		102.5	19.4	10.3	10.2	16.3	26.7	40.1	57.5	49.3	922.77	229.79	692.98	75.1	24.9022
chr12	109046047	109048186	CORO1C	0.6	0.4	0.2	0.1	0.1	0.1	0.1	0.1	0	5.4	1.1	4.3	79.63	20.37		100	10	9.7	7.3	12.3	18.7	33.1	75.6	229.1	900.27	395.65	504.62	56.05	43.9479
chr5	137320945	137324004	FAM13B	0.6	0.1	0.4	0.5	0	0.1	0	0	0	5.4	1.1	4.3	79.63	20.37		14.6	5.2	5.7	8.5	7.1	9.6	9.1	12.7	8.7	131.31	66.57	64.74	49.3	50.6968
chr3	127980970	127983624	EEFSEC	0.5	0.3	0	0.1	0.2	0.1	0.1	0.1	0	4.5	0.9	3.6	80	20		37.3	3.5	1.7	1.3	1.7	2.2	3.7	7.7	25.1	335.97	46.87	289.1	86.05	13.9507
chr22	21288066	21288532	CRKL	2.1	0.9	0.4	0.4	0.4	0.3	0.4	0.3	0.2	18.9	3.3	15.6	82.54	17.46		109.9	34.5	8.7	7.7	10.8	19.1	29.4	62.4	155.2	988.83	327.74	661.09	66.86	33.1442
chr8	62593526	62596747	ASPH	1.2	0.5	0.2	0.2	0.2	0.4	0.3	0	0	10.8	1.8	9	83.33	16.67		49.6	12.2	11.1	13.8	10.9	19.5	25.2	51.4	43.5	446.76	187.63	259.13	58	41.9979
chr15	41961025	41962156	MGA	0.8	0.3	0.2	0.2	0.1	0.2	0.1	0.1	0	7.2	1.2	6	83.33	16.67		28.7	6.6	7.3	7.6	6.2	6.6	6.8	11.2	9.6	258.03	61.89	196.14	76.01	23.9856
chr5	179688683	179707608	MAPK9	0.8	0.3	0.2	0.4	0	0.2	0.1	0	0	7.2	1.2	6	83.33	16.67		61.5	19.8	27.3	28.7	25	35.5	32.1	52.9	25.8	553.68	247.08	306.6	55.37	44.6251
chr1	225140371	225195246	DNAH14	0.7	0.4	0.1	0.4	0.1	0	0	0	0	6.3	1	5.3	84.13	15.87		58.3	36.9	23.4	25.5	18.4	29.7	40.7	95.9	63.9	524.34	334.3	190.04	36.24	63.7563
chr7	99621041	99621930	ZKSCAN1	0.7	0.5	0.1	0.1	0.1	0.1	0.1	0	0	6.3	1	5.3	84.13	15.87		27.9	4.1	4	4.9	4.6	6.6	6.2	10.9	16.7	250.74	57.87	192.87	76.92	23.0797
chr21	17135209	17138460	USP25	1.3	0.5	0.1	0.7	0.1	0.2	0.2	0	0	11.7	1.8	9.9	84.62	15.38		19.1	5.7	7.7	16.8	5.5	5.9	9	15.1	19.9	171.72	85.6	86.12	50.15	49.8486
chrX	10534927	10535643	MID1	0.7	0.4	0.1	0	0	0.2	0.1	0	0.1	6.3	0.9	5.4	85.71	14.29		85	17.7	7.7	17.3	13.8	16.1	20.5	31.1	61.3	765	185.44	579.56	75.76	24.2405
chr9	96233422	96261168	FAM120A	1.3	0.5	0.3	0.2	0.1	0.2	0.2	0.1	0	11.7	1.6	10.1	86.32	13.68		79.1	16.4	33.3	14.9	10.6	16	23.6	46.9	69.2	711.45	230.87	480.58	67.55	32.4506
chr15	76566752	76588078	ETFA	0.9	0.5	0	0.2	0.3	0	0.1	0	0	8.1	1.1	7	86.42	13.58		429.6	115.7	74.7	65.5	81.2	199.9	393.1	835.3	573.6	3866.31	2338.86	1527.45	39.51	60.4933
chr10	7839009	7844817	ATP5C1	0.8	0.3	0.2	0.2	0.1	0.1	0	0	0	7.2	0.9	6.3	87.5	12.5		329.3	149.8	96.6	62.4	63.2	95.7	159.7	349.7	637.3	2963.34	1614.27	1349.07	45.53	54.4747
chr2	61749745	61761038	XPO1	2.2	0.5	0.5	0.6	0.2	0.2	0.2	0.1	0	19.8	2.3	17.5	88.38	11.62		230.2	82.8	64.8	53.6	42.2	51.7	58.8	121.3	113.9	2071.71	588.95	1482.76	71.57	28.4282
chr6	4891946	4892613	CDYL	5.5	1	0.6	0.6	0.3	0.5	0.4	0.3	0.1	49.5	3.8	45.7	92.32	7.68		75.5	12.9	9.1	6.6	6.2	8.1	9.6	24.3	28	679.32	104.83	574.49	84.57	15.4316
chr3	157839891	157841780	RSRC1	2	0.3	0.1	0.4	0.1	0.2	0.1	0	0	18	1.2	16.8	93.33	6.67		37.5	5.7	8.8	9.8	9.6	18.5	23.5	66.4	53.1	337.59	195.3	142.29	42.15	57.8512
chr1	117944807	117957453	MAN1A2	1.6	0.2	0.2	0.5	0	0	0	0	0	14.4	0.9	13.5	93.75	6.25		29.5	4.5	6.4	7	4.7	11.5	14.9	32.9	26.4	265.05	108.39	156.66	59.11	40.8942
chr1	117944807	117963271	MAN1A2	3.4	0.2	0.4	0.1	0	0.2	0	0	0	30.6	0.9	29.7	97.06	2.94		29.5	4.5	6.4	7	4.7	11.5	14.9	32.9	26.4	265.05	108.39	156.66	59.11	40.8942
